# Supplementary material for: Participatory hackathon to determine ecological relevant endpoints for a neurotoxin to aquatic and benthic invertebrates
Source: Environ Sci Pollut Res Int. 2024 Feb 28;31(15):22885–99. doi: 10.1007/s11356-024-32566-w (PMC10997722; doi:10.1007/s11356-024-32566-w)
Supplement: Supplementary file 4 — (XLSX 82 kb) [file 11356_2024_32566_MOESM4_ESM.xlsx]

## Sheet: Sheet 1
Participatory Hackathon to determine ecological relevant endpoints for a neurotoxin to aquatic and benthic invertebrates
Sofie B. Rasmussen1, *, Thijs Bosker 1,2, Giovani G. Ramanand1, Martina G. Vijver1
1 Institute of Environmental Sciences, Leiden University, P.O. Box 9518, 2300 RA Leiden, the Netherlands
2 Leiden University College, Leiden University, P.O. Box 13228, 2501 EE, The Hague, the Netherlands
*Corresponding author, Institute of Environmental Sciences, Leiden University, P.O. Box 9518, 2300 RA Leiden, the Netherlands. Email: a.s.b.rasmussen@cml.leidenuniv.nl, tel.: +45 20334344
For submission in Environmental Science and Pollution Research

## Sheet: Run 1
Name	Sample	Known conc.	Area	Area IS	Area. Corr	Calculated Conc.	Recovery			lijnschatting
Blank	Blank	0	0	98619.4	0				a	0.0939455	0.21843	b	y=ax+b
Cal 001	Cal 1	1	29617	125972	0.235107					0.0012005	0.110056		x=y-b/a					Gio did the exact same thig
Cal 005	Cal 5	5	123220	124435	0.99024					0.999347	0.217133							Each sample has been run through the measuring severa tines (3 times)
Cal 020	Cal 20	20	244179	121804	2.00469					6123.85	4
Cal 100	Cal 100	100	1.09927e+06	112384	9.78131					288.72	0.188587
Cal 200	Cal 200	200	1.9284e+06	101895	18.9255
QC 003	QC 3	3	58570.2	101195	0.578785	3.83579	127.86
QC 015	QC 15	15	140175	90799.7	1.54378	14.1076	94.0509
QC 040	QC 40	40	377249	93456.6	4.03663	40.6427	101.607
QC 060	QC 60	60	543765	92316.9	5.8902	60.373	100.622
QC 150	QC 150	150	1.2451e+06	87677.3	14.2009	148.836	99.2239
Sample001	Day 0 Control	0	0	114807	0	0	100
Sample002	Day 0 Control	0	0	124367	0	0	100
Sample003	Day 1 Control	0	0	121850	0	0	100
Sample004	Day 1 Control	0	0	115522	0	0	100
Sample005	Day 3 Control	0	0	118410	0	0	100
Sample006	Day 3 Control	0	0	115095	0	0	100
Sample007	Day 5 Control	0	0	113769	0	0	100
Sample008	Day 5 Control	0	0	117500	0	0	100
Sample009	Day 9 Control	0	0	114413	0	0	100
Sample010	Day 9 Control	0	0	116690	0	0	100
Sample011	Day 15 Control	0	0	108027	0	0	100
Sample012	Day 15 Control	0	0	110605	0	0	100
Sample013	Day 0; 6,25	6.25	29750.7	105142	0.282958	0.68687	10.9899
Sample014	Day 0; 6,25	6.25	30250.7	99776.6	0.303184	0.902166	14.4347
Sample015	Day 1; 6,25	6.25	32778.3	105474	0.310771	0.982922	15.7267
Sample016	Day 1; 6,25	6.25	27768.6	103533	0.26821	0.529882	8.47811
Sample017	Day 3; 6,25	6.25	29824.9	103054	0.28941	0.75554	12.0886
Sample018	Day 3; 6,25	6.25	28330.6	103102	0.274783	0.599845	9.59751
Sample019	Day 5; 6,25	6.25	26836.9	102965	0.260641	0.449319	7.1891
Sample020	Day 5; 6,25	6.25	24440.8	104147	0.234676	0.172928	2.76684
Sample021	Day 9; 6,25	6.25	31105.5	107490	0.289382	0.755243	12.0839
Sample022	Day 9; 6,25	6.25	28158.1	96070.5	0.293099	0.794811	12.717
Sample023	Day 15; 6,25	6.25	31079.3	97452.6	0.318917	1.06963	17.1141
Sample024	Day 15; 6,25	6.25	29759.4	96719.8	0.307687	0.950097	15.2015
Sample025	Day 0; 12,5	12.5	66129.5	95198.3	0.694651	5.06912	40.5529
Sample026	Day 0; 12,5	12.5	63271.9	95297.9	0.663938	4.7422	37.9376
Sample027	Day 1; 12,5	12.5	59817.7	94769.9	0.631189	4.3936	35.1488
Sample028	Day 1; 12,5	12.5	61090.7	97033.9	0.629581	4.37648	35.0119
Sample029	Day 3; 12,5	12.5	55390.3	93852.5	0.590185	3.95713	31.6571
Sample030	Day 3; 12,5	12.5	56565.1	98169.8	0.576197	3.80824	30.4659
Sample031	Day 5; 12,5	12.5	52891.3	94171.7	0.561648	3.65337	29.227
Sample032	Day 5; 12,5	12.5	52890.6	93701.2	0.56446	3.6833	29.4664
Sample033	Day 9; 12,5	12.5	61390	93477.8	0.656733	4.66551	37.3241
Sample034	Day 9; 12,5	12.5	50936.4	93677.4	0.543743	3.46279	27.7023
Sample035	Day 15; 12,5	12.5	47248.8	90933	0.5196	3.2058	25.6464
Sample036	Day 15; 12,5	12.5	47599.3	91726.8	0.518924	3.1986	25.5888
Sample037	Day 0; 30	30	129325	90679.3	1.42618	12.8558	42.8527
Sample038	Day 0; 30	30	123634	93725.7	1.3191	11.716	39.0535
Sample039	Day 1; 30	30	118806	92428.8	1.28537	11.3571	37.8569
Sample040	Day 1; 30	30	113650	91374.7	1.24378	10.9143	36.3809
Sample041	Day 3; 30	30	112289	91730.1	1.22413	10.7051	35.6837
Sample042	Day 3; 30	30	111832	92289.5	1.21176	10.5734	35.2448
Sample043	Day 5; 30	30	105970	94513.2	1.12122	9.60972	32.0324
Sample044	Day 5; 30	30	107548	93969.3	1.1445	9.85754	32.8585
Sample045	Day 9; 30	30	122061	92192.6	1.32398	11.768	39.2266
Sample046	Day 9; 30	30	120868	93056.2	1.29887	11.5007	38.3357
Sample047	Day 15; 30	30	119747	91631.1	1.30684	11.5855	38.6185
Sample048	Day 15; 30	30	117500	91227.8	1.28798	11.3848	37.9494
Sample049	Day 0; 80	80	261518	90868.3	2.87799	28.3096	35.3869
Sample050	Day 0; 80	80	278574	93987.9	2.96393	29.2244	36.5305
Sample051	Day 1; 80	80	348679	90814.3	3.83947	38.5441	48.1801
Sample052	Day 1; 80	80	345066	90353.6	3.81906	38.3268	47.9085
Sample053	Day 3; 80	80	275244	92059	2.98986	29.5004	36.8756
Sample054	Day 3; 80	80	274045	94038.9	2.91416	28.6946	35.8683
Sample055	Day 5; 80	80	325595	93947.4	3.46572	34.5657	43.2071
Sample056	Day 5; 80	80	327686	93613.3	3.50042	34.9351	43.6689
Sample057	Day 9; 80	80	353529	90021.9	3.92714	39.4772	49.3465
Sample058	Day 9; 80	80	359318	93069.3	3.86076	38.7707	48.4633
Sample059	Day 15; 80	80	322633	90928.4	3.54821	35.4437	44.3046
Sample060	Day 15; 80	80	325451	93869.6	3.46705	34.5799	43.2248
Sample061	Day 0; 160	160	524554	90627	5.78805	59.2857	37.0536
Sample062	Day 0; 160	160	528068	90285.1	5.8489	59.9334	37.4584
Sample063	Day 1; 160	160	626518	90299.5	6.93822	71.5286	44.7054
Sample064	Day 1; 160	160	575975	86485	6.65983	68.5652	42.8533
Sample065	Day 3; 160	160	605455	89545.4	6.76143	69.6468	43.5292
Sample066	Day 3; 160	160	627006	88346.7	7.09711	73.2199	45.7624
Sample067	Day 5; 160	160	567176	88718.1	6.39302	65.7252	41.0782
Sample068	Day 5; 160	160	553621	88700.7	6.24145	64.1119	40.0699
Sample069	Day 9; 160	160	584687	88677.7	6.59339	67.858	42.4113
Sample070	Day 9; 160	160	576442	88623.6	6.50438	66.9106	41.8191
Sample071	Day 15; 160	160	672404	89697.1	7.49638	77.47	48.4187
Sample072	Day 15; 160	160	667222	88510.6	7.53833	77.9165	48.6978

## Sheet: Run 2
Name	Sample	Known conc.	Area	Area IS	Area. Corr	Calculated Conc.	Recovery			lijnschatting
Blank	Blank	0	0	81897.1	0				a	0.0948114	0.190809	b	y=ax+b
Cal 001	Cal 1	1	21039.2	98319.7	0.213987					0.0010301	0.0944346		x=y-b/a
Cal 005	Cal 5	5	91716.5	96254.4	0.952855					0.999528	0.186312
Cal 020	Cal 20	20	187891	93123.6	2.01765					8471.53	4
Cal 100	Cal 100	100	878597	90025.4	9.75943					294.067	0.138849
Cal 200	Cal 200	200	1.59516e+06	83474.7	19.1094
QC 003	QC 3	3	57769.7	98700.5	0.585303	4.16082	138.694
QC 015	QC 15	15	121229	76590.7	1.58282	14.6819	97.8793
QC 040	QC 40	40	313555	75777.6	4.13784	41.6303	104.076
QC 060	QC 60	60	463630	75164.1	6.16824	63.0454	105.076
QC 150	QC 150	150	1.08919e+06	74710.2	14.5788	151.754	101.17
Sample001	Day 0 Control	0	0	93433.2	0	0	100
Sample002	Day 0 Control	0	0	100311	0	0	100
Sample003	Day 1 Control	0	0	121850	0	0	100
Sample004	Day 1 Control	0	0	99537.8	0	0	100
Sample005	Day 3 Control	0	0	98781.9	0	0	100
Sample006	Day 3 Control	0	0	99653.8	0	0	100
Sample007	Day 5 Control	0	0	98436.4	0	0	100
Sample008	Day 5 Control	0	0	99342.1	0	0	100
Sample009	Day 9 Control	0	0	96394.1	0	0	100
Sample010	Day 9 Control	0	0	97109.1	0	0	100
Sample011	Day 15 Control	0	0	97128.1	0	0	100
Sample012	Day 15 Control	0	0	96294.8	0	0	100
Sample013	Day 0; 6,25	6.25	28808.1	96821.1	0.297539	1.12571	18.0113
Sample014	Day 0; 6,25	6.25	28621.2	93168.5	0.307198	1.22758	19.6413
Sample015	Day 1; 6,25	6.25	31896.7	96007.6	0.332231	1.49161	23.8657
Sample016	Day 1; 6,25	6.25	28584	95989	0.297784	1.12829	18.0526
Sample017	Day 3; 6,25	6.25	28913.3	93758.8	0.308379	1.24004	19.8407
Sample018	Day 3; 6,25	6.25	29599.3	93847.9	0.315397	1.31405	21.0249
Sample019	Day 5; 6,25	6.25	25868	93806.4	0.27576	0.895997	14.336
Sample020	Day 5; 6,25	6.25	25151.8	88519.8	0.284137	0.984353	15.7497
Sample021	Day 9; 6,25	6.25	27290.2	88265.8	0.309182	1.2485	19.976
Sample022	Day 9; 6,25	6.25	25173.2	84028.6	0.299579	1.14722	18.3555
Sample023	Day 15; 6,25	6.25	24859.6	79868.7	0.311256	1.27038	20.326
Sample024	Day 15; 6,25	6.25	23885	79813	0.299262	1.14388	18.3021
Sample025	Day 0; 12,5	12.5	54705.1	76886.1	0.711509	5.49195	43.9356
Sample026	Day 0; 12,5	12.5	51064.4	78891.9	0.64727	4.8144	38.5152
Sample027	Day 1; 12,5	12.5	47270.9	77830.7	0.607356	4.39342	35.1474
Sample028	Day 1; 12,5	12.5	49723.4	83274.8	0.597101	4.28526	34.2821
Sample029	Day 3; 12,5	12.5	45367.2	80073.2	0.566572	3.96326	31.7061
Sample030	Day 3; 12,5	12.5	47170.7	80453.4	0.586311	4.17146	33.3717
Sample031	Day 5; 12,5	12.5	44390.6	78783.5	0.563451	3.93034	31.4427
Sample032	Day 5; 12,5	12.5	44264.3	79279.6	0.558331	3.87634	31.0108
Sample033	Day 9; 12,5	12.5	51814.2	78257.9	0.662096	4.97078	39.7663
Sample034	Day 9; 12,5	12.5	43878.9	78428.7	0.559475	3.88841	31.1073
Sample035	Day 15; 12,5	12.5	39537.1	77238.1	0.511886	3.38648	27.0918
Sample036	Day 15; 12,5	12.5	42152.6	77566.8	0.543437	3.71925	29.754
Sample037	Day 0; 30	30	113276	78948.6	1.43481	13.1208	43.7359
Sample038	Day 0; 30	30	103186	75762.4	1.36197	12.3525	41.1749
Sample039	Day 1; 30	30	100710	80238.1	1.25514	11.2258	37.4193
Sample040	Day 1; 30	30	100340	77174	1.30018	11.7008	39.0027
Sample041	Day 3; 30	30	96284.5	80401.2	1.19755	10.6184	35.3945
Sample042	Day 3; 30	30	101481	80783.4	1.25621	11.237	37.4567
Sample043	Day 5; 30	30	93622.1	78543.9	1.19197	10.5595	35.1984
Sample044	Day 5; 30	30	92619.6	80838.2	1.14574	10.0719	33.573
Sample045	Day 9; 30	30	108989	79108.2	1.37772	12.5187	41.7289
Sample046	Day 9; 30	30	105283	79550.1	1.32348	11.9465	39.8218
Sample047	Day 15; 30	30	107860	82344.4	1.30986	11.803	39.3432
Sample048	Day 15; 30	30	96112.8	78624.9	1.22242	10.8807	36.2689
Sample049	Day 0; 80	80	231784	76709.9	3.02157	29.8568	37.321
Sample050	Day 0; 80	80	239061	78942.7	3.02829	29.9276	37.4095
Sample051	Day 1; 80	80	304873	78052.6	3.906	39.1851	48.9813
Sample052	Day 1; 80	80	308114	79117.5	3.89439	39.0626	48.8282
Sample053	Day 3; 80	80	235773	76516.3	3.08134	30.4871	38.1089
Sample054	Day 3; 80	80	242324	80209.6	3.02113	29.8521	37.3151
Sample055	Day 5; 80	80	276143	79784.8	3.46109	34.4925	43.1157
Sample056	Day 5; 80	80	285642	79291.5	3.60243	35.9833	44.9791
Sample057	Day 9; 80	80	304254	76208.3	3.9924	40.0963	50.1204
Sample058	Day 9; 80	80	308066	78551.5	3.92184	39.3521	49.1901
Sample059	Day 15; 80	80	276157	79579	3.47023	34.5888	43.236
Sample060	Day 15; 80	80	283245	79190.7	3.57675	35.7124	44.6405
Sample061	Day 0; 160	160	460670	78035.9	5.90331	60.2512	37.657
Sample062	Day 0; 160	160	456821	75564.9	6.04541	61.75	38.5937
Sample063	Day 1; 160	160	538814	77110.6	6.98755	71.6869	44.8043
Sample064	Day 1; 160	160	520747	76614.1	6.79701	69.6773	43.5483
Sample065	Day 3; 160	160	517365	75698.8	6.83453	70.073	43.7956
Sample066	Day 3; 160	160	556647	75296.5	7.39273	75.9605	47.4753
Sample067	Day 5; 160	160	494218	79143.8	6.24455	63.8504	39.9065
Sample068	Day 5; 160	160	462952	76860.6	6.02326	61.5164	38.4477
Sample069	Day 9; 160	160	504419	75391.1	6.69069	68.5559	42.8475
Sample070	Day 9; 160	160	494089	76866.9	6.42785	65.7836	41.1148
Sample071	Day 15; 160	160	574782	76230.9	7.54001	77.5139	48.4462
Sample072	Day 15; 160	160	577095	77528.8	7.44363	76.4973	47.8108

## Sheet: Run 3
Name	Sample	Known conc.	Area	Area IS	Area. Corr	Calculated Conc.	Recovery			lijnschatting
Blank	Blank	0	0	80279.7	0				a	0.0983258	0.226051	b	y=ax+b
Cal 001	Cal 1	1	21666.7	84610.6	0.256076					0.00127599	0.116977		x=y-b/a
Cal 005	Cal 5	5	86464.7	82018.2	1.05421					0.999327	0.230786
Cal 020	Cal 20	20	165355	79906.7	2.06935					5937.99	4
Cal 100	Cal 100	100	759972	74417.9	10.2122					316.271	0.21305
Cal 200	Cal 200	200	1.42085e+06	71692.7	19.8187
QC 003	QC 3	3	47255.2	77149	0.612518	3.93048	131.016
QC 015	QC 15	15	110142	74238.5	1.48363	12.7899	85.2658
QC 040	QC 40	40	297395	70154.6	4.23913	40.8141	102.035
QC 060	QC 60	60	473251	74592.7	6.34447	62.2259	103.71
QC 150	QC 150	150	1.07967e+06	72270.3	14.9393	149.638	99.7584
Sample001	Day 0 Control	0	0	79948.2	0	0	100
Sample002	Day 0 Control	0	0	78966.4	0	0	100
Sample003	Day 1 Control	0	0	78721.7	0	0	100
Sample004	Day 1 Control	0	0	79387.7	0	0	100
Sample005	Day 3 Control	0	0	75475.3	0	0	100
Sample006	Day 3 Control	0	0	80364.3	0	0	100
Sample007	Day 5 Control	0	0	81622.3	0	0	100
Sample008	Day 5 Control	0	0	77374.9	0	0	100
Sample009	Day 9 Control	0	0	81315	0	0	100
Sample010	Day 9 Control	0	0	79016.2	0	0	100
Sample011	Day 15 Control	0	0	75502.3	0	0	100
Sample012	Day 15 Control	0	0	77262.9	0	0	100
Sample013	Day 0; 6,25	6.25	23940.4	78680.1	0.304275	0.795565	12.729
Sample014	Day 0; 6,25	6.25	26909	81346.9	0.330793	1.06526	17.0441
Sample015	Day 1; 6,25	6.25	24249.8	74375.3	0.326046	1.01698	16.2717
Sample016	Day 1; 6,25	6.25	23792.3	75893.6	0.313495	0.889333	14.2293
Sample017	Day 3; 6,25	6.25	26678.4	78378	0.340381	1.16277	18.6043
Sample018	Day 3; 6,25	6.25	23950.8	80360	0.298044	0.73219	11.715
Sample019	Day 5; 6,25	6.25	19817.4	74903.3	0.264573	0.391787	6.2686
Sample020	Day 5; 6,25	6.25	22146.2	76787.9	0.288407	0.634181	10.1469
Sample021	Day 9; 6,25	6.25	22467	78660	0.285621	0.605849	9.69358
Sample022	Day 9; 6,25	6.25	24672.1	79789	0.309216	0.845815	13.533
Sample023	Day 15; 6,25	6.25	19598.9	70662.5	0.27736	0.52183	8.34928
Sample024	Day 15; 6,25	6.25	24207.5	77793.3	0.311178	0.865765	13.8522
Sample025	Day 0; 12,5	12.5	54458	74751.6	0.72852	5.11025	40.882
Sample026	Day 0; 12,5	12.5	48380.4	75503.5	0.640771	4.21782	33.7425
Sample027	Day 1; 12,5	12.5	42926.3	75870.5	0.565783	3.45517	27.6414
Sample028	Day 1; 12,5	12.5	42449.5	76978.2	0.551448	3.30937	26.475
Sample029	Day 3; 12,5	12.5	45354.1	73574.4	0.616439	3.97036	31.7629
Sample030	Day 3; 12,5	12.5	40627.3	70808.5	0.573762	3.53632	28.2906
Sample031	Day 5; 12,5	12.5	37855.6	72438.2	0.522592	3.0159	24.1272
Sample032	Day 5; 12,5	12.5	35282.7	70866.9	0.497873	2.76451	22.116
Sample033	Day 9; 12,5	12.5	42275.7	71953	0.587546	3.67651	29.4121
Sample034	Day 9; 12,5	12.5	35894.1	70459.8	0.509427	2.88201	23.0561
Sample035	Day 15; 12,5	12.5	35046.8	71992.9	0.486809	2.65198	21.2159
Sample036	Day 15; 12,5	12.5	35634.9	70392.5	0.506231	2.84951	22.7961
Sample037	Day 0; 30	30	99668.5	74743.6	1.33347	11.2628	37.5426
Sample038	Day 0; 30	30	97906.4	73103.1	1.33929	11.322	37.7399
Sample039	Day 1; 30	30	95333	73097.3	1.30419	10.965	36.55
Sample040	Day 1; 30	30	92713	72248.6	1.28325	10.752	35.84
Sample041	Day 3; 30	30	92644.9	73847.5	1.25454	10.4601	34.8669
Sample042	Day 3; 30	30	93516.9	78275.6	1.19471	9.85157	32.8386
Sample043	Day 5; 30	30	85801.8	73388.2	1.16915	9.59157	31.9719
Sample044	Day 5; 30	30	87653.7	71169	1.23163	10.227	34.09
Sample045	Day 9; 30	30	95232	73333.5	1.29861	10.9083	36.3609
Sample046	Day 9; 30	30	90492.6	73128.8	1.23744	10.2861	34.2871
Sample047	Day 15; 30	30	100879	74153.2	1.36042	11.5368	38.456
Sample048	Day 15; 30	30	91374.9	73160.4	1.24897	10.4033	34.6778
Sample049	Day 0; 80	80	214649	69229.6	3.10053	29.2342	36.5428
Sample050	Day 0; 80	80	212569	72762.4	2.92142	27.4126	34.2658
Sample051	Day 1; 80	80	271320	75747.8	3.58188	34.1297	42.6621
Sample052	Day 1; 80	80	276240	75101.9	3.6782	35.1093	43.8866
Sample053	Day 3; 80	80	224116	75137.5	2.98275	28.0364	35.0455
Sample054	Day 3; 80	80	236996	76104.9	3.11407	29.3719	36.7149
Sample055	Day 5; 80	80	269337	78444	3.4335	32.6206	40.7758
Sample056	Day 5; 80	80	262901	73823.9	3.56119	33.9193	42.3991
Sample057	Day 9; 80	80	278979	75111.1	3.71421	35.4756	44.3444
Sample058	Day 9; 80	80	313538	75936.3	4.12896	39.6936	49.617
Sample059	Day 15; 80	80	271877	77866.7	3.49156	33.2111	41.5139
Sample060	Day 15; 80	80	269705	74305	3.62969	34.616	43.2699
Sample061	Day 0; 160	160	417768	76344.8	5.47212	53.3539	33.3462
Sample062	Day 0; 160	160	469721	79315.5	5.92218	57.9312	36.207
Sample063	Day 1; 160	160	523246	75970	6.88754	67.7492	42.3432
Sample064	Day 1; 160	160	508988	76312.4	6.6698	65.5346	40.9591
Sample065	Day 3; 160	160	505503	76373.9	6.61879	65.0159	40.635
Sample066	Day 3; 160	160	534224	78559.4	6.80026	66.8615	41.7884
Sample067	Day 5; 160	160	478980	76152.6	6.28974	61.6694	38.5434
Sample068	Day 5; 160	160	487667	75888.8	6.42607	63.0558	39.4099
Sample069	Day 9; 160	160	517105	76415.6	6.76701	66.5233	41.5771
Sample070	Day 9; 160	160	475790	76835.8	6.19229	60.6783	37.9239
Sample071	Day 15; 160	160	589118	77512.9	7.60025	74.9976	46.8735
Sample072	Day 15; 160	160	565862	77892.2	7.26468	71.5848	44.7405

## Sheet: Overview
Name	Sample	Day	Known conc.	[Run 1]	[Run 2]	[Run 3]	[Average]	SE (RUNS)	SE	conc x time	Recovery
QC 003	QC 3		3	3.83579	4.16082	3.93048	3.9757				132.523
QC 015	QC 15		15	14.1076	14.6819	12.7899	13.8598				92.3987
QC 040	QC 40		40	40.6427	41.6303	40.8141	41.029				102.573
QC 060	QC 60		60	60.373	63.0454	62.2259	61.8815				103.136
QC 150	QC 150		150	148.836	151.754	149.638	150.076				100.051
Sample001	Day 0 Control	0	0	0	0	0	0	0		0	100
Sample002	Day 0 Control	0	0	0	0	0	0	0	0	0	100
Sample003	Day 1 Control	1	0	0	0	0	0	0		0	100
Sample004	Day 1 Control	1	0	0	0	0	0	0	0	0	100
Sample005	Day 3 Control	3	0	0	0	0	0	0		0	100
Sample006	Day 3 Control	3	0	0	0	0	0	0	0	0	100
Sample007	Day 5 Control	5	0	0	0	0	0	0		0	100
Sample008	Day 5 Control	5	0	0	0	0	0	0	0	0	100
Sample009	Day 9 Control	9	0	0	0	0	0	0		0	100
Sample010	Day 9 Control	9	0	0	0	0	0	0	0	0	100
Sample011	Day 15 Control	15	0	0	0	0	0	0		0	100
Sample012	Day 15 Control	15	0	0	0	0	0	0	0	0	100
Sample013	Day 0; 6,25	0	6.25	0.68687	1.12571	0.795565	0.869381	0.131949		0.869381	13.9101
Sample014	Day 0; 6,25	0	6.25	0.902166	1.22758	1.06526	1.065	0.0939389	0.09781	1.065	17.04
Sample015	Day 1; 6,25	1	6.25	0.982922	1.49161	1.01698	1.16384	0.16418		2.32767	18.6214
Sample016	Day 1; 6,25	1	6.25	0.529882	1.12829	0.889333	0.849168	0.173909	0.157334	1.69834	13.5867
Sample017	Day 3; 6,25	3	6.25	0.75554	1.24004	1.16277	1.05278	0.150286		2.10557	16.8445
Sample018	Day 3; 6,25	3	6.25	0.599845	1.31405	0.73219	0.88203	0.219365	0.0853769	1.76406	14.1125
Sample019	Day 5; 6,25	5	6.25	0.449319	0.895997	0.391787	0.579034	0.159349		1.15807	9.26455
Sample020	Day 5; 6,25	5	6.25	0.172928	0.984353	0.634181	0.597154	0.234969	0.00905982	1.19431	9.55447							Water were exchanged at Day 7
Sample021	Day 9; 6,25	9	6.25	0.755243	1.2485	0.605849	0.869865	0.194169		4.34932	13.9178
Sample022	Day 9; 6,25	9	6.25	0.794811	1.14722	0.845815	0.929282	0.109959	0.0297087	4.64641	14.8685
Sample023	Day 15; 6,25	15	6.25	1.06963	1.27038	0.52183	0.953946	0.223695		2.86184	15.2631
Sample024	Day 15; 6,25	15	6.25	0.950097	1.14388	0.865765	0.98658	0.0823309	0.016317	2.95974	15.7853
Sample025	Day 0; 12,5	0	12.5	5.06912	5.49195	5.11025	5.22377	0.134614		5.22377	41.7902
Sample026	Day 0; 12,5	0	12.5	4.7422	4.8144	4.21782	4.59147	0.187987	0.316149	4.59147	36.7318				actual mean conc [ug/L]	SE (RUNS)	Actual SE n=2	Average recovery	SE (%)	Actual SE n=2	Time dependend conc
Sample027	Day 1; 12,5	1	12.5	4.3936	4.39342	3.45517	4.08073	0.312781		8.16146	32.6458			control	0	0	0	100	#DIV/0!		0
Sample028	Day 1; 12,5	1	12.5	4.37648	4.28526	3.30937	3.99037	0.341516	0.0451795	7.98074	31.923			6.25	0.899838	0.161508	0.0659345	14.3974	17.9486	7.32737	0.89999
Sample029	Day 3; 12,5	3	12.5	3.95713	3.96326	3.97036	3.96358	0.00382049		7.92717	31.7087			12.5	3.90409	0.244531	0.178357	31.2327	6.26344	4.56847	3.7922
Sample030	Day 3; 12,5	3	12.5	3.80824	4.17146	3.53632	3.83867	0.18398	0.0624553	7.67735	30.7094			30	11.0953	0.292817	0.174024	36.9843	2.63912	1.56845	11.1179
Sample031	Day 5; 12,5	5	12.5	3.65337	3.93034	3.0159	3.53321	0.270727		7.06641	28.2657			80	33.9389	0.751762	0.254768	42.4236	2.21505	0.750669	35.2931
Sample032	Day 5; 12,5	5	12.5	3.6833	3.87634	2.76451	3.44138	0.342996	0.0459113	6.88277	27.5311			160	67.229	1.44061	1.14793	42.0181	2.14285	1.7075	68.1432
Sample033	Day 9; 12,5	9	12.5	4.66551	4.97078	3.67651	4.4376	0.390616		22.188	35.5008
Sample034	Day 9; 12,5	9	12.5	3.46279	3.88841	2.88201	3.41107	0.291671	0.513265	17.0554	27.2886
Sample035	Day 15; 12,5	15	12.5	3.2058	3.38648	2.65198	3.08142	0.220962		9.24426	24.6514
Sample036	Day 15; 12,5	15	12.5	3.1986	3.71925	2.84951	3.25579	0.252696	0.087184	9.76736	26.0463
Sample037	Day 0; 30	0	30	12.8558	13.1208	11.2628	12.4131	0.580242		12.4131	41.3771
Sample038	Day 0; 30	0	30	11.716	12.3525	11.322	11.7968	0.300217	0.308147	11.7968	39.3228
Sample039	Day 1; 30	1	30	11.3571	11.2258	10.965	11.1826	0.115215		22.3652	37.2754
Sample040	Day 1; 30	1	30	10.9143	11.7008	10.752	11.1224	0.292998	0.0301323	22.2447	37.0745
Sample041	Day 3; 30	3	30	10.7051	10.6184	10.4601	10.5945	0.0717367		21.189	35.315
Sample042	Day 3; 30	3	30	10.5734	11.237	9.85157	10.554	0.400059	0.0202536	21.108	35.18
Sample043	Day 5; 30	5	30	9.60972	10.5595	9.59157	9.92026	0.319663		19.8405	33.0675
Sample044	Day 5; 30	5	30	9.85754	10.0719	10.227	10.0521	0.107109	0.0659409	20.1043	33.5072
Sample045	Day 9; 30	9	30	11.768	12.5187	10.9083	11.7316	0.465238		58.6582	39.1055
Sample046	Day 9; 30	9	30	11.5007	11.9465	10.2861	11.2445	0.496148	0.243592	56.2223	37.4815
Sample047	Day 15; 30	15	30	11.5855	11.803	11.5368	11.6418	0.0818123		34.9253	38.8059
Sample048	Day 15; 30	15	30	11.3848	10.8807	10.4033	10.8896	0.283368	0.376077	32.6688	36.2987
Sample049	Day 0; 80	0	80	28.3096	29.8568	29.2342	29.1335	0.449468		29.1335	36.4169
Sample050	Day 0; 80	0	80	29.2244	29.9276	27.4126	28.8549	0.749156	0.139314	28.8549	36.0686
Sample051	Day 1; 80	1	80	38.5441	39.1851	34.1297	37.2863	1.58909		74.5726	46.6078
Sample052	Day 1; 80	1	80	38.3268	39.0626	35.1093	37.4996	1.21386	0.106642	74.9991	46.8745
Sample053	Day 3; 80	3	80	29.5004	30.4871	28.0364	29.3413	0.711931		58.6826	36.6766
Sample054	Day 3; 80	3	80	28.6946	29.8521	29.3719	29.3062	0.335738	0.0175435	58.6125	36.6328
Sample055	Day 5; 80	5	80	34.5657	34.4925	32.6206	33.8929	0.636507		67.7859	42.3662
Sample056	Day 5; 80	5	80	34.9351	35.9833	33.9193	34.9459	0.595841	0.526475	69.8918	43.6824
Sample057	Day 9; 80	9	80	39.4772	40.0963	35.4756	38.3497	1.44814		191.749	47.9371
Sample058	Day 9; 80	9	80	38.7707	39.3521	39.6936	39.2721	0.269418	0.461214	196.361	49.0902
Sample059	Day 15; 80	15	80	35.4437	34.5888	33.2111	34.4146	0.650351		103.244	43.0182
Sample060	Day 15; 80	15	80	34.5799	35.7124	34.616	34.9694	0.37164	0.277422	104.908	43.7118
Sample061	Day 0; 160	0	160	59.2857	60.2512	53.3539	57.6303	2.15627		57.6303	36.0189
Sample062	Day 0; 160	0	160	59.9334	61.75	57.9312	59.8715	1.10284	1.12061	59.8715	37.4197
Sample063	Day 1; 160	1	160	71.5286	71.6869	67.7492	70.3216	1.28701		140.643	43.951
Sample064	Day 1; 160	1	160	68.5652	69.6773	65.5346	67.9257	1.23791	1.19792	135.851	42.4536
Sample065	Day 3; 160	3	160	69.6468	70.073	65.0159	68.2452	1.61933		136.49	42.6533
Sample066	Day 3; 160	3	160	73.2199	75.9605	66.8615	72.0139	2.69498	1.88435	144.028	45.0087
Sample067	Day 5; 160	5	160	65.7252	63.8504	61.6694	63.7483	1.17193		127.497	39.8427
Sample068	Day 5; 160	5	160	64.1119	61.5164	63.0558	62.8947	0.75358	0.426795	125.789	39.3092
Sample069	Day 9; 160	9	160	67.858	68.5559	66.5233	67.6458	0.596292		338.229	42.2786
Sample070	Day 9; 160	9	160	66.9106	65.7836	60.6783	64.4575	1.91741	1.59412	322.288	40.2859
Sample071	Day 15; 160	15	160	77.47	77.5139	74.9976	76.6605	0.831535		229.981	47.9128
Sample072	Day 15; 160	15	160	77.9165	76.4973	71.5848	75.3329	1.91829	0.663809	225.999	47.083
