# Supplementary material for: Participatory hackathon to determine ecological relevant endpoints for a neurotoxin to aquatic and benthic invertebrates
Source: Environ Sci Pollut Res Int. 2024 Feb 28;31(15):22885–99. doi: 10.1007/s11356-024-32566-w (PMC10997722; doi:10.1007/s11356-024-32566-w)
Supplement: Supplementary file 5 — (XLSX 171 kb) [file 11356_2024_32566_MOESM5_ESM.xlsx]

## Sheet: Sheet1
Participatory Hackathon to determine ecological relevant endpoints for a neurotoxin to aquatic and benthic invertebrates
Sofie B. Rasmussen1, *, Thijs Bosker 1,2, Giovani G. Ramanand1, Martina G. Vijver1
1 Institute of Environmental Sciences, Leiden University, P.O. Box 9518, 2300 RA Leiden, the Netherlands
2 Leiden University College, Leiden University, P.O. Box 13228, 2501 EE, The Hague, the Netherlands
*Corresponding author, Institute of Environmental Sciences, Leiden University, P.O. Box 9518, 2300 RA Leiden, the Netherlands. Email: a.s.b.rasmussen@cml.leidenuniv.nl, tel.: +45 20334344
For submission in Environmental Science and Pollution Research

## Sheet: 1-4-2022
Name	Sample	Known conc.	Area	Area IS	Area. Corr	Calculated Conc.	Recovery			lijnschatting
BLANK	Blank	0	0	0	0				a	0.0453106	0.000221595	b	y=ax+b
BLANK	Blank	0	0	0	0					0.000208246	0.00906048		x=y-b/a
CAL001	Cal 1	1	4561.95	82436.4	0.055339					0.999747	0.0264061
CAL001	Cal 1	1	4687.59	87974.2	0.0532837					47342.1	12
CAL005	Cal 5	5	21245.5	91010.2	0.233441					33.0107	0.00836736
CAL005	Cal 5	5	20397.1	86934.2	0.234626
CAL010	Cal 10	10	43931.7	93212.7	0.471306
CAL010	Cal 10	10	38539.9	87939.4	0.438255
CAL025	Cal 25	25	101750	93450	1.08882
CAL025	Cal 25	25	99398.4	87996.6	1.12957
CAL050	Cal 50	50	206156	90244.5	2.28441
CAL050	Cal 50	50	194180	86234.8	2.25176
CAL100	Cal 100	100	407461	90841.7	4.48539
CAL100	Cal 100	100	381149	83120.1	4.58553
QC003	QC 3	3	13771.9	87561.1	0.157283	3.46633	115.544
QC003	QC 3	3	12468.2	85249	0.146257	3.22298	107.433
QC006	QC 6	6	24983.9	89175.8	0.280165	6.17832	102.972
QC006	QC 6	6	25212.4	84148	0.29962	6.6077	110.128
QC015	QC 15	15	59733.4	87126	0.685598	15.1262	100.841
QC015	QC 15	15	60545.1	85835.7	0.70536	15.5623	103.749
QC030	QC 30	30	116402	86885.9	1.33972	29.5625	98.5417
QC030	QC 30	30	117696	84549.5	1.39204	30.7172	102.391
QC060	QC 60	60	233609	88506.9	2.63944	58.2472	97.0787
QC060	QC 60	60	239755	87512.5	2.73966	60.4592	100.765
QC075	QC 75	75	288770	85778.9	3.36645	74.2923	99.0564		Name	Known conc.	Average conc.	Stdev	RSD %	Recovery
QC075	QC 75	75	293662	83073.1	3.53499	78.0119	104.016		Day 0; Control	0	0	0	0	0
Sample001	Day 0; Control	0	0	88294	0	-0.00489058	0		Day 1; Control	0	0	0	0	0
Sample001	Day 0; Control	0	0	84936.5	0	-0.00489058	0		Day 3; Control	0	0	0	0	0
Sample002	Day 1; Control	0	0	86924.3	0	-0.00489058	0		Day 4; Control	0	0	0	0	0
Sample002	Day 1; Control	0	0	83663.7	0	-0.00489058	0		Day 5; Control	0	0	0	0	0
Sample003	Day 3; Control	0	0	88809	0	-0.00489058	0		Day 0	6.25	5.03143	0.0636502	1.26505	80.503
Sample003	Day 3; Control	0	0	87017.7	0	-0.00489058	0		Day 1	6.25	3.58515	0.0138027	0.384995	57.3624
Sample004	Day 4; Control	0	0	82013	0	-0.00489058	0		Day 3	6.25	4.55142	0.158284	3.47769	72.8226
Sample004	Day 4; Control	0	0	76131.6	0	-0.00489058	0		Day 5	6.25	3.85048	0.132532	3.44197	61.6076
Sample005	Day 5; Control	0	0	85509.1	0	-0.00489058	0		Day 0	12.5	5.7788	0.23437	4.05569	46.2304
Sample005	Day 5; Control	0	0	83645.5	0	-0.00489058	0		Day 1	12.5	10.4053	0.0273453	0.262803	83.242
Sample006	Day 0	6.25	19491.4	86184.2	0.226159	4.98643	79.7828		Day 3	12.5	6.42607	0.145585	2.26554	51.4086
Sample006	Day 0	6.25	19736.5	85722	0.230238	5.07644	81.2231		Day 4	12.5	10.6667	0.16809	1.57583	85.3339
Sample007	Day 1	6.25	14062.5	86783.5	0.162042	3.57135	57.1416		Day 5	12.5	8.77795	0.112931	1.28653	70.2236
Sample007	Day 1	6.25	13562	83053.5	0.163292	3.59896	57.5833		Day 0	25	22.3144	0.209948	0.940864	89.2576
Sample008	Day 3	6.25	17739.7	88091.5	0.201378	4.43949	71.0319		Day 1	25	16.2462	0.110367	0.679342	64.9848
Sample008	Day 3	6.25	18494.9	87438	0.21152	4.66334	74.6134		Day 3	25	14.9404	0.377269	2.52515	59.7617
Sample009	Day 5	6.25	14344.5	85037.8	0.168684	3.71795	59.4871		Day 4	25	15.4236	0.141093	0.914783	61.6945
Sample009	Day 5	6.25	15307.2	84713.3	0.180694	3.98301	63.7282		Day 5	25	12.0892	0.264396	2.18704	48.357
Sample010	Day 0	12.5	21616.5	85969.7	0.251443	5.54443	44.3554		Day 0	50	35.4308	0.033678	0.0950528	70.8616
Sample010	Day 0	12.5	22995.7	84331.7	0.272682	6.01317	48.1054		Day 1	50	26.1087	0.313663	1.20137	52.2175
Sample011	Day 1	12.5	41450.5	88108.2	0.47045	10.3779	83.0232		Day 3	50	28.5232	0.11382	0.399046	57.0463
Sample011	Day 1	12.5	39589	83710.2	0.472929	10.4326	83.4608		Day 4	50	34.4262	0.0644415	0.187188	68.8523
Sample012	Day 3	12.5	25863.7	86794.7	0.297987	6.57166	52.5733		Day 5	50	33.0925	0.0593361	0.179303	66.1851
Sample012	Day 3	12.5	23797.9	83561.6	0.284794	6.28049	50.2439		Day 0	80	45.5609	0.20141	0.442067	56.9512
Sample013	Day 4	12.5	41995.1	85502.9	0.491154	10.8348	86.6786		Day 1	80	44.4072	1.27004	2.85998	55.509
Sample013	Day 4	12.5	40183.6	84433.3	0.475921	10.4986	83.9892		Day 3	80	52.5274	0.281182	0.535305	65.6592
Sample014	Day 5	12.5	33671.7	85713.9	0.392838	8.66502	69.3201		Day 4	80	44.7081	0.162729	0.363981	55.8851
Sample014	Day 5	12.5	34334.1	85181	0.403072	8.89088	71.127		Day 5	80	41.9295	0.440473	1.05051	52.4118
Sample015	Day 0	25	84688.1	84537	1.00179	22.1045	88.4178
Sample015	Day 0	25	84020.9	82307.8	1.02081	22.5244	90.0974
Sample016	Day 1	25	61501.2	84093.3	0.731345	16.1358	64.5433
Sample016	Day 1	25	62687.4	84558.9	0.741347	16.3566	65.4262
Sample017	Day 3	25	58869.6	84792.9	0.694275	15.3177	61.2708
Sample017	Day 3	25	54728	82910.3	0.660087	14.5632	58.2526
Sample018	Day 4	25	59395.3	84192.8	0.705468	15.5647	62.2589
Sample018	Day 4	25	58747.8	84812.1	0.692682	15.2825	61.1302
Sample019	Day 5	25	47148.2	84197.5	0.559972	12.3536	49.4146
Sample019	Day 5	25	46213.8	86217.8	0.536012	11.8248	47.2994
Sample020	Day 0	50	133535	83246.9	1.60409	35.3971	70.7942
Sample020	Day 0	50	132766	82610	1.60714	35.4645	70.9289
Sample021	Day 1	50	99183.1	84843.6	1.16901	25.7951	51.5901
Sample021	Day 1	50	98132.1	81951.9	1.19744	26.4224	52.8448
Sample022	Day 3	50	107903	83810.4	1.28747	28.4094	56.8187
Sample022	Day 3	50	109214	84154.3	1.29778	28.637	57.274
Sample023	Day 4	50	128361	82432.5	1.55717	34.3617	68.7234
Sample023	Day 4	50	129228	82678.8	1.56301	34.4906	68.9812
Sample024	Day 5	50	125388	83461.4	1.50235	33.1519	66.3038
Sample024	Day 5	50	123574	82548.9	1.49698	33.0332	66.0664
Sample025	Day 0	80	171392	83382.7	2.05549	45.3595	56.6994
Sample025	Day 0	80	175575	84666	2.07374	45.7624	57.2029
Sample026	Day 1	80	161982	82864.3	1.95479	43.1371	53.9214
Sample026	Day 1	80	166018	80206.7	2.06988	45.6772	57.0965
Sample027	Day 3	80	201341	84137.2	2.39301	52.8086	66.0107
Sample027	Day 3	80	197832	83560.6	2.36753	52.2462	65.3077
Sample028	Day 4	80	166728	82595.8	2.0186	44.5453	55.6817
Sample028	Day 4	80	168115	82679	2.03334	44.8708	56.0885
Sample029	Day 5	80	160649	85446.5	1.88011	41.489	51.8613
Sample029	Day 5	80	161736	84236.4	1.92003	42.3699	52.9624
			avergae	85270.8
			std	2701.9
			deviation	0.0316861
Measurements	84		%	3.16861

## Sheet: 7-4-2022
Name	Sample	Known conc.	Area	Area IS	Area. Corr	Calculated Conc.	Recovery			Lijnschatting
Blanko	Blank	0	0	99177.3	0				a	0.0449418	-0.000123108	b	y=ax+b
Blanko	Blank	0	0	95789.9	0					0.000185015	0.00804974		x=y-b/a
Cal_001	Cal 1	1	7919.82	134573	0.0588516					0.999797	0.0234603
Cal_001	Cal 1	1	5167.45	102972	0.050183					59004.8	12
Cal_005	Cal 5	5	34893	159541	0.218709					32.4755	0.00660465
Cal_005	Cal 5	5	24219.1	103403	0.23422
Cal_010	Cal 10	10	69993.6	153726	0.455314
Cal_010	Cal 10	10	45849.7	101661	0.451004
Cal_025	Cal 25	25	115095	103222	1.11503
Cal_025	Cal 25	25	112825	101096	1.11601
Cal_050	Cal 50	50	202910	93127.8	2.17883
Cal_050	Cal 50	50	222967	97841.3	2.27886
Cal_100	Cal 100	100	446052	98799.4	4.51472
Cal_100	Cal 100	100	428167	95268.7	4.49431
QC_03	QC 3	3	15294.7	103690	0.147504	3.28485	109.495
QC_03	QC 3	3	13946.4	99413.9	0.140286	3.12424	104.141
QC_06	QC 6	6	25673.4	94820.5	0.270758	6.02737	100.456
QC_06	QC 6	6	26514.2	95418.3	0.277874	6.18571	103.095
QC_15	QC 15	15	62797.1	92571.5	0.678363	15.097	100.647
QC_15	QC 15	15	69563.9	102843	0.676408	15.0535	100.357
QC_30	QC 30	30	124645	92633.3	1.34557	29.9431	99.8103
QC_30	QC 30	30	130726	97933.5	1.33485	29.7044	99.0147
QC_60	QC 60	60	241420	91884.9	2.62741	58.4653	97.4421
QC_60	QC 60	60	262867	100671	2.61114	58.1032	96.8386
QC_75	QC 75	75	298980	88463.4	3.3797	75.2045	100.273
QC_75	QC 75	75	330082	96241.8	3.42972	76.3175	101.757
Sample_01	Day 0; Control	0	0	106453	0	0.00273928	0
Sample_01	Day 0; Control	0	0	108150	0	0.00273928	0
Sample_02	Day 0; Control	0	0	17697.3	0	0.00273928	0
Sample_02	Day 0; Control	0	0	18493.6	0	0.00273928	0
Sample_03	Day 1; Control	0	0	10649.8	0	0.00273928	0
Sample_03	Day 1; Control	0	0	11419.5	0	0.00273928	0
Sample_04	Day 1; Control	0	0	10817	0	0.00273928	0
Sample_04	Day 1; Control	0	0	11081.9	0	0.00273928	0
Sample_05	Day 3; Control	0	0	10630.8	0	0.00273928	0
Sample_05	Day 3; Control	0	0	12020.5	0	0.00273928	0
Sample_06	Day 3; Control	0	0	9987.24	0	0.00273928	0
Sample_06	Day 3; Control	0	0	10505.8	0	0.00273928	0
Sample_07	Day 4; Control	0	0	11303	0	0.00273928	0
Sample_07	Day 4; Control	0	0	10777.8	0	0.00273928	0
Sample_08	Day 4; Control	0	0	9909	0	0.00273928	0
Sample_08	Day 4; Control	0	0	10339.9	0	0.00273928	0
Sample_09	Day 5; Control	0	0	10593.4	0	0.00273928	0
Sample_09	Day 5; Control	0	0	10987.2	0	0.00273928	0
Sample_10	Day 5; Control	0	0	9904.35	0	0.00273928	0
Sample_10	Day 5; Control	0	0	10321.7	0	0.00273928	0
Sample_11	Day 0	6.25	6337.47	10513.9	0.602772	13.415	214.64
Sample_11	Day 0	6.25	6134.57	10945.6	0.560461	12.4736	199.577
Sample_12	Day 0	6.25	5905.74	10456.6	0.564784	12.5697	201.116
Sample_12	Day 0	6.25	6120.1	11955.9	0.51189	11.3928	182.285
Sample_13	Day 1	6.25	16370.7	10443.5	1.56756	34.8824	558.119
Sample_13	Day 1	6.25	17090.5	10446.7	1.63597	36.4047	582.475
Sample_14	Day 1	6.25	17180.5	9300.76	1.84722	41.1052	657.683
Sample_14	Day 1	6.25	17669	9820.8	1.79914	40.0353	640.566
Sample_15	Day 3	6.25	5990.06	9728.76	0.615706	13.7028	219.245
Sample_15	Day 3	6.25	6570.66	10569.5	0.621664	13.8354	221.366
Sample_16	Day 3	6.25	6749.05	9567.43	0.705419	15.699	251.184
Sample_16	Day 3	6.25	6968.73	10856	0.641924	14.2862	228.579
Sample_17	Day 5	6.25	16103.6	10420.4	1.54539	34.3892	550.227
Sample_17	Day 5	6.25	16844	11104.3	1.5169	33.7552	540.083
Sample_18	Day 5	6.25	17436.6	10597.5	1.64535	36.6135	585.816
Sample_18	Day 5	6.25	16277.7	10619.5	1.53281	34.1093	545.748
Sample_19	Day 0	12.5	23231.9	9899.97	2.34666	52.2184	417.747
Sample_19	Day 0	12.5	24306.5	10795.9	2.25145	50.0998	400.798
Sample_20	Day 0	12.5	23710.5	10790.6	2.19732	48.8954	391.163
Sample_20	Day 0	12.5	25081	10801.3	2.32205	51.6706	413.365
Sample_21	Day 1	12.5	44952.1	11333.6	3.96626	88.256	706.048
Sample_21	Day 1	12.5	46651.3	11439.5	4.07808	90.7442	725.953
Sample_22	Day 1	12.5	0	0	0	0.00273928	0.0219143
Sample_22	Day 1	12.5	51890.8	10839	4.78742	106.528	852.22
Sample_23	Day 3	12.5	60210.8	10052.9	5.98938	133.273	1066.18
Sample_23	Day 3	12.5	62972.1	9905.51	6.35728	141.459	1131.67
Sample_24	Day 3	12.5	62445.7	9548.01	6.54018	145.528	1164.23
Sample_24	Day 3	12.5	62789.6	9937.31	6.31858	140.597	1124.78
Sample_25	Day 4	12.5	59473.4	10432.6	5.70076	126.85	1014.8
Sample_25	Day 4	12.5	61430.3	10960	5.60495	124.718	997.748
Sample_26	Day 4	12.5	58485	10180.2	5.745	127.835	1022.68
Sample_26	Day 4	12.5	61649.7	9756.85	6.31861	140.598	1124.78
Sample_27	Day 5	12.5	19400	9468	2.049	45.595	364.76
Sample_27	Day 5	12.5	20921	10503	1.992	44.3267	354.614
Sample_28	Day 5	12.5	19842.2	10639.7	1.86492	41.499	331.992
Sample_28	Day 5	12.5	20128	10800.9	1.86355	41.4685	331.748
Sample_29	Day 0	25	21707.2	11070.3	1.96085	43.6336	174.534
Sample_29	Day 0	25	23263.3	11606.3	2.00437	44.6021	178.408
Sample_30	Day 0	25	21765.4	9754.61	2.2313	49.6513	198.605
Sample_30	Day 0	25	23661.6	9677.54	2.445	54.4065	217.626
Sample_31	Day 1	25	63762.7	10438.2	6.1086	135.925	543.701
Sample_31	Day 1	25	70697.8	11804.2	5.98923	133.269	533.077
Sample_32	Day 1	25	62749.6	8805.18	7.12644	158.573	634.293
Sample_32	Day 1	25	69459.5	10457.9	6.64183	147.79	591.16
Sample_33	Day 3	25	159112	9746.44	16.3252	363.254	1453.02
Sample_33	Day 3	25	175081	10466.3	16.7281	372.219	1488.88
Sample_34	Day 3	25	59218	9693.36	6.10913	135.937	543.748
Sample_34	Day 3	25	65779.7	10899.9	6.03487	134.285	537.138
Sample_35	Day 4	25	74633.8	10472.2	7.12687	158.583	634.331
Sample_35	Day 4	25	84209.3	11650	7.22825	160.838	643.354
Sample_36	Day 4	25	83051.1	10234.4	8.11486	180.567	722.266
Sample_36	Day 4	25	84850.7	11391.3	7.44872	165.744	662.977
Sample_37	Day 5	25	26753.8	9636.56	2.77628	61.7778	247.111
Sample_37	Day 5	25	26101.9	10659.9	2.4486	54.4866	217.946
Sample_38	Day 5	25	26275.3	10934.6	2.40296	53.4709	213.884
Sample_38	Day 5	25	26993.4	9590.8	2.81451	62.6285	250.514
Sample_39	Day 0	50	55539.2	11267.9	4.92898	109.678	219.355
Sample_39	Day 0	50	55539.5	10551.9	5.26344	117.12	234.239
Sample_40	Day 0	50	56852.1	10774.8	5.27641	117.408	234.816
Sample_40	Day 0	50	54155.1	10779.6	5.02384	111.788	223.576
Sample_41	Day 1	50	134474	11733.4	11.4607	255.015	510.03
Sample_41	Day 1	50	133628	10863.6	12.3006	273.702	547.405
Sample_42	Day 1	50	133661	10875.6	12.29	273.467	546.934
Sample_42	Day 1	50	130517	10472.3	12.463	277.317	554.635
Sample_43	Day 3	50	229554	11769.7	19.5037	433.98	867.959
Sample_43	Day 3	50	218254	11030.7	19.786	440.26	880.52
Sample_44	Day 3	50	230925	10513.8	21.9639	488.722	977.443
Sample_44	Day 3	50	223194	9839	22.6846	504.758	1009.52
Sample_45	Day 4	50	172769	11185	15.4465	343.702	687.403
Sample_45	Day 4	50	162317	10138.9	16.0093	356.225	712.45
Sample_46	Day 4	50	175415	10633.1	16.497	367.077	734.154
Sample_46	Day 4	50	165820	9430.03	17.5843	391.271	782.542
Sample_47	Day 5	50	39964.6	10416.6	3.83663	85.3715	170.743
Sample_47	Day 5	50	39922.4	10988.9	3.63297	80.84	161.68
Sample_48	Day 5	50	42714.6	9732.62	4.38881	97.6581	195.316
Sample_48	Day 5	50	40316.8	9122.85	4.41932	98.3369	196.674
Sample_49	Day 0	80	119612	10239.3	11.6816	259.93	324.913
Sample_49	Day 0	80	118823	9980.22	11.9059	264.92	331.15
Sample_50	Day 0	80	121392	9717.22	12.4924	277.972	347.465
Sample_50	Day 0	80	117168	9202.16	12.7327	283.317	354.146
Sample_51	Day 1	80	214959	10695.9	20.0974	447.189	558.987
Sample_51	Day 1	80	207638	9151.28	22.6895	504.867	631.084
Sample_52	Day 1	80	214571	10652.5	20.1428	448.201	560.251
Sample_52	Day 1	80	201809	10422.9	19.3622	430.831	538.538
Sample_53	Day 3	80	293450	9323.51	31.4742	700.335	875.419
Sample_53	Day 3	80	282603	8764.69	32.2434	717.45	896.813
Sample_54	Day 3	80	292229	9879.35	29.5798	658.182	822.728
Sample_54	Day 3	80	286616	9407.38	30.4672	677.928	847.409
Sample_55	Day 4	80	313662	10999.6	28.5157	634.507	793.133
Sample_55	Day 4	80	303363	10090.9	30.0632	668.938	836.173
Sample_56	Day 4	80	308278	9231.42	33.3944	743.062	928.828
Sample_56	Day 4	80	306067	9149.16	33.453	744.365	930.457
Sample_57	Day 5	80	75183.2	10825.6	6.94496	154.535	193.169
Sample_57	Day 5	80	70177.5	10658.2	6.58435	146.511	183.139
Sample_58	Day 5	80	75692.4	10318.4	7.3357	163.229	204.037
Sample_58	Day 5	80	71059.7	9647	7.36599	163.903	204.879

## Sheet: 22-4-2022 (174)
Name	Sample	Known conc.	Area	Area IS	Area. Corr	Calculated Conc.	Recovery			Lijnschatting
BLANK	Blank	0	0	0	0				a	0.0449766	-0.0089902	b	y=ax+b
BLANK	Blank	0	0	0	0					0.000289351	0.0125893		x=y-b/a
BLANK	Blank	0	0	0	0					0.999214	0.0449364
CAL001	Cal 1	1	4437.95	94083.9	0.0471701					24161.4	19
CAL001	Cal 1	1	6123	120828	0.0506752					48.7887	0.0383664
CAL001	Cal 1	1	5828.46	117579	0.0495704
CAL005	Cal 5	5	13484.3	97212.1	0.13871
CAL005	Cal 5	5	28022.1	115799	0.241988
CAL005	Cal 5	5	26974.9	120218	0.224383
CAL010	Cal 10	10	57988.8	127053	0.456414
CAL010	Cal 10	10	53774.3	123487	0.435467
CAL010	Cal 10	10	53677	121956	0.440134
CAL025	Cal 25	25	149017	127251	1.17105
CAL025	Cal 25	25	137067	124499	1.10095
CAL025	Cal 25	25	129410	119174	1.08589
CAL050	Cal 50	50	286623	128366	2.23286
CAL050	Cal 50	50	261457	117783	2.21983
CAL050	Cal 50	50	255792	117291	2.18084
CAL100	Cal 100	100	561206	121388	4.62325
CAL100	Cal 100	100	512218	119889	4.44349
CAL100	Cal 100	100	511830	115274	4.44012
QC003	QC 3	3	120511	120270	1.002	22.4782	749.275
QC003	QC 3	3	121157	115214	1.05158	23.5804	786.013		Name	Known conc.	Average conc.	Stdev	RSD %	Recovery
QC003	QC 3	3	116947	114958	1.0173	22.8183	760.609		Day 0; Control	0	0.199886	0	0	0
QC006	QC 6	6	241467	111551	2.16463	48.3279	805.465		Day 1; Control	0	0.199886	0	0	0
QC006	QC 6	6	231882	106393	2.17949	48.6583	810.971		Day 3; Control	0	0.199886	0	0	0
QC006	QC 6	6	231351	107762	2.14688	47.9331	798.885		Day 4; Control	0	0.199886	0	0	0
QC015	QC 15	15	582313	110684	5.26102	117.172	781.149		Day 5; Control	0	0.199886	0	0	0
QC015	QC 15	15	574693	108983	5.27322	117.444	782.957		Day 0	6.25	3.81199	0.941696	24.7035	60.9918
QC015	QC 15	15	579473	109549	5.28964	117.809	785.391		Day 1	6.25	5.73736	0.0942971	1.64356	91.7977
QC030	QC 30	30	1.15039e+06	107408	10.7105	238.334	794.448		Day 3	6.25	7.928	0.40907	5.15981	126.848
QC030	QC 30	30	1.15476e+06	103616	11.1446	247.986	826.621		Day 5	6.25	3.89091	0.110004	2.8272	62.2546
QC030	QC 30	30	1.09692e+06	105706	10.3771	230.922	769.74		Day 0	12.5	5.28174	0.233915	4.42875	42.254
QC060	QC 60	60	62133.5	118942	0.522385	11.8145	19.6908		Day 1	12.5	6.64905	0.0401278	0.603511	53.1924
QC060	QC 60	60	62902.9	114728	0.54828	12.3902	20.6504		Day 3	12.5	8.60275	0.218103	2.53527	68.822
QC060	QC 60	60	60594.8	114092	0.531107	12.0084	20.014		Day 4	12.5	13.9866	0.2495	1.78386	111.892
QC075	QC 75	75	63550.9	121107	0.524748	11.867	15.8227		Day 5	12.5	5.91885	1.61298	27.2516	47.3508
QC075	QC 75	75	60754.1	116542	0.521306	11.7905	15.7207		Day 0	25	22.0603	0.396827	1.79883	88.2411
QC075	QC 75	75	57043.3	115326	0.494626	11.1973	14.9297		Day 1	25	18.7016	0.459887	2.45908	74.8064
Sample001	Day 0; Control	0	0	133750	0	0.199886	0		Day 3	25	21.7466	0.744988	3.42577	86.9863
Sample001	Day 0; Control	0	0	133438	0	0.199886	0		Day 4	25	11.8085	0.169851	1.43838	47.2339
Sample001	Day 0; Control	0	0	127256	0	0.199886	0		Day 5	25	6.11361	0.853955	13.9681	24.4545
Sample002	Day 0; Control	0	0	133777	0	0.199886	0		Day 0	50	13.8221	0.225648	1.63251	27.6442
Sample002	Day 0; Control	0	0	132939	0	0.199886	0		Day 1	50	22.7794	0.458412	2.01239	45.5589
Sample002	Day 0; Control	0	0	127131	0	0.199886	0		Day 3	50	46.1693	1.03116	2.23343	92.3386
Sample003	Day 1; Control	0	0	157285	0	0.199886	0		Day 4	50	44.8592	1.20261	2.68086	89.7184
Sample003	Day 1; Control	0	0	155967	0	0.199886	0		Day 5	50	12.0572	0.407812	3.38231	24.1144
Sample003	Day 1; Control	0	0	155738	0	0.199886	0		Day 0	80	76.6674	2.23559	2.91597	95.8342
Sample004	Day 1; Control	0	0	140456	0	0.199886	0		Day 1	80	65.4838	1.75366	2.67801	81.8547
Sample004	Day 1; Control	0	0	140954	0	0.199886	0		Day 3	80	78.6632	0.742797	0.944274	98.3291
Sample004	Day 1; Control	0	0	139622	0	0.199886	0		Day 4	80	71.2015	0.732572	1.02887	89.0019
Sample005	Day 3; Control	0	0	137128	0	0.199886	0		Day 5	80	78.1517	1.76847	2.26287	97.6896
Sample005	Day 3; Control	0	0	131678	0	0.199886	0
Sample005	Day 3; Control	0	0	132014	0	0.199886	0
Sample006	Day 3; Control	0	0	132772	0	0.199886	0
Sample006	Day 3; Control	0	0	131760	0	0.199886	0
Sample006	Day 3; Control	0	0	134673	0	0.199886	0
Sample007	Day 4; Control	0	0	121208	0	0.199886	0
Sample007	Day 4; Control	0	0	123692	0	0.199886	0
Sample007	Day 4; Control	0	0	117373	0	0.199886	0
Sample008	Day 4; Control	0	0	129336	0	0.199886	0
Sample008	Day 4; Control	0	0	127122	0	0.199886	0
Sample008	Day 4; Control	0	0	125997	0	0.199886	0
Sample009	Day 5; Control	0	0	124658	0	0.199886	0
Sample009	Day 5; Control	0	0	120998	0	0.199886	0
Sample009	Day 5; Control	0	0	118992	0	0.199886	0
Sample010	Day 5; Control	0	0	127614	0	0.199886	0
Sample010	Day 5; Control	0	0	126666	0	0.199886	0
Sample010	Day 5; Control	0	0	127854	0	0.199886	0
Sample011	Day 0	6.25	15417.3	128825	0.119676	2.86074	45.7718
Sample011	Day 0	6.25	15096.9	125852	0.119958	2.867	45.872
Sample011	Day 0	6.25	15265.8	125865	0.121287	2.89656	46.345
Sample012	Day 0	6.25	25914.9	124361	0.208385	4.83307	77.3291
Sample012	Day 0	6.25	25564.3	122306	0.20902	4.84718	77.5549
Sample012	Day 0	6.25	24456.2	124500	0.196435	4.56738	73.0781
Sample013	Day 1	6.25	30581.6	124862	0.244923	5.64545	90.3271
Sample013	Day 1	6.25	29466.4	114491	0.257369	5.92219	94.755
Sample013	Day 1	6.25	29112.2	116460	0.249976	5.75781	92.1249
Sample014	Day 1	6.25	29835.3	120871	0.246835	5.68798	91.0076
Sample014	Day 1	6.25	31265.8	125039	0.250048	5.7594	92.1504
Sample014	Day 1	6.25	29720.8	121217	0.245187	5.65133	90.4213
Sample015	Day 3	6.25	39066	120012	0.325518	7.43739	118.998
Sample015	Day 3	6.25	41185.6	120437	0.341967	7.80311	124.85
Sample015	Day 3	6.25	38575.8	117810	0.32744	7.48013	119.682
Sample016	Day 3	6.25	44951.4	123117	0.365111	8.31769	133.083
Sample016	Day 3	6.25	43429.1	120065	0.361713	8.24214	131.874
Sample016	Day 3	6.25	44618.3	122661	0.363754	8.28753	132.6
Sample017	Day 5	6.25	19921.1	118452	0.168179	3.93914	63.0262
Sample017	Day 5	6.25	20407.4	119118	0.17132	4.00898	64.1437
Sample017	Day 5	6.25	19481	116052	0.167864	3.93215	62.9144
Sample018	Day 5	6.25	19000.1	121825	0.155962	3.66752	58.6802
Sample018	Day 5	6.25	20223.8	120005	0.168525	3.94684	63.1494
Sample018	Day 5	6.25	19156.3	116658	0.164208	3.85086	61.6137
Sample019	Day 0	12.5	28132.2	113722	0.247378	5.70004	45.6003
Sample019	Day 0	12.5	27063.4	117805	0.229731	5.30767	42.4614
Sample019	Day 0	12.5	26720.6	114496	0.233376	5.38872	43.1097
Sample020	Day 0	12.5	26435.7	123497	0.21406	4.95924	39.6739
Sample020	Day 0	12.5	27697.2	122140	0.226766	5.24176	41.9341
Sample020	Day 0	12.5	25773.6	117111	0.220077	5.09304	40.7443
Sample021	Day 1	12.5	34603.8	120043	0.288262	6.60905	52.8724
Sample021	Day 1	12.5	34416.4	118222	0.291116	6.6725	53.38
Sample021	Day 1	12.5	33894.1	115744	0.292837	6.71077	53.6861
Sample022	Day 1	12.5	34924.6	120097	0.290804	6.66557	53.3246
Sample022	Day 1	12.5	35975.9	124091	0.289916	6.64582	53.1665
Sample022	Day 1	12.5	33787.5	117550	0.287431	6.59057	52.7246
Sample023	Day 3	12.5	44790	118124	0.379177	8.63044	69.0435
Sample023	Day 3	12.5	44127	116519	0.378712	8.62008	68.9607
Sample023	Day 3	12.5	45245.6	113979	0.396965	9.02591	72.2073
Sample024	Day 3	12.5	44183.7	120539	0.36655	8.34969	66.7975
Sample024	Day 3	12.5	43970.9	116519	0.377372	8.59031	68.7225
Sample024	Day 3	12.5	43836.7	118858	0.368816	8.40006	67.2005
Sample025	Day 4	12.5	72498.6	119689	0.605722	13.6674	109.339
Sample025	Day 4	12.5	72907.6	115666	0.630327	14.2144	113.715
Sample025	Day 4	12.5	69404.8	114762	0.604774	13.6463	109.17
Sample026	Day 4	12.5	72586.1	116341	0.62391	14.0718	112.574
Sample026	Day 4	12.5	69892.8	112409	0.621771	14.0242	112.194
Sample026	Day 4	12.5	71901.3	113416	0.633959	14.2952	114.362
Sample027	Day 5	12.5	27378.3	120669	0.226887	5.24444	41.9555
Sample027	Day 5	12.5	26834.3	122477	0.219097	5.07124	40.5699
Sample027	Day 5	12.5	26305.2	117556	0.223766	5.17506	41.4005
Sample028	Day 5	12.5	28481.7	68017.5	0.41874	9.51007	76.0806
Sample028	Day 5	12.5	27715.6	127759	0.216938	5.02323	40.1859
Sample028	Day 5	12.5	28898.2	121478	0.237889	5.48907	43.9125
Sample029	Day 0	25	122654	122400	1.00208	22.48	89.9198
Sample029	Day 0	25	120020	120766	0.993826	22.2964	89.1856
Sample029	Day 0	25	119196	119272	0.999364	22.4195	89.6782
Sample030	Day 0	25	121370	127744	0.950106	21.3243	85.2974
Sample030	Day 0	25	122612	125743	0.9751	21.8801	87.5203
Sample030	Day 0	25	119060	121644	0.978756	21.9614	87.8454
Sample031	Day 1	25	102740	125049	0.821601	18.4672	73.8688
Sample031	Day 1	25	99795.4	116896	0.85371	19.1811	76.7244
Sample031	Day 1	25	104334	121556	0.858317	19.2835	77.1341
Sample032	Day 1	25	104233	126286	0.825372	18.551	74.2042
Sample032	Day 1	25	102052	128050	0.796969	17.9195	71.6781
Sample032	Day 1	25	101507	121290	0.836893	18.8072	75.2288
Sample033	Day 3	25	118407	118230	1.0015	22.467	89.8682
Sample033	Day 3	25	115858	115188	1.00581	22.5629	90.2518
Sample033	Day 3	25	117639	118708	0.990997	22.2335	88.9341
Sample034	Day 3	25	116728	124324	0.938898	21.0751	84.3006
Sample034	Day 3	25	113844	118329	0.962099	21.591	86.364
Sample034	Day 3	25	112927	123381	0.915268	20.5498	82.199
Sample035	Day 4	25	61292	116049	0.528158	11.9428	47.7713
Sample035	Day 4	25	60599.2	114789	0.527918	11.9375	47.75
Sample035	Day 4	25	58802.2	114270	0.514591	11.6412	46.5648
Sample036	Day 4	25	65244.5	123078	0.530107	11.9862	47.9447
Sample036	Day 4	25	63966	122440	0.522426	11.8154	47.2616
Sample036	Day 4	25	61287.5	120292	0.50949	11.5278	46.1111
Sample037	Day 5	25	37335.5	121065	0.308393	7.05663	28.2265
Sample037	Day 5	25	36380.1	118992	0.305736	6.99756	27.9902
Sample037	Day 5	25	35547.1	119089	0.298493	6.83652	27.3461
Sample038	Day 5	25	26893	116647	0.23055	5.32589	21.3036
Sample038	Day 5	25	26618	119195	0.223314	5.16501	20.66
Sample038	Day 5	25	27171.4	118451	0.229389	5.30007	21.2003
Sample039	Day 0	50	75421.6	121190	0.62234	14.0369	28.0737
Sample039	Day 0	50	71092.6	114119	0.62297	14.0509	28.1018
Sample039	Day 0	50	71269.5	118376	0.602062	13.586	27.172
Sample040	Day 0	50	74714.9	120616	0.619446	13.9725	27.945
Sample040	Day 0	50	71512.1	119877	0.596547	13.4634	26.9268
Sample040	Day 0	50	72127.5	117718	0.612716	13.8229	27.6458
Sample041	Day 1	50	119447	115021	1.03848	23.2893	46.5785
Sample041	Day 1	50	118098	116890	1.01034	22.6636	45.3271
Sample041	Day 1	50	117740	114725	1.02628	23.0179	46.0359
Sample042	Day 1	50	119862	122578	0.97784	21.941	43.8819
Sample042	Day 1	50	117225	116557	1.00574	22.5612	45.1224
Sample042	Day 1	50	112947	109166	1.03463	23.2037	46.4074
Sample043	Day 3	50	234336	112699	2.07931	46.4307	92.8615
Sample043	Day 3	50	233030	114427	2.0365	45.4791	90.9582
Sample043	Day 3	50	218576	109621	1.99392	44.5323	89.0647
Sample044	Day 3	50	242226	114781	2.11034	47.1206	94.2413
Sample044	Day 3	50	234427	114243	2.05201	45.8239	91.6478
Sample044	Day 3	50	234584	109968	2.1332	47.6291	95.2582
Sample045	Day 4	50	248857	123694	2.01187	44.9313	89.8627
Sample045	Day 4	50	237836	121641	1.95522	43.6719	87.3438
Sample045	Day 4	50	236568	113241	2.08907	46.6478	93.2957
Sample046	Day 4	50	253103	122401	2.06783	46.1755	92.3511
Sample046	Day 4	50	244246	125575	1.94503	43.4452	86.8904
Sample046	Day 4	50	232699	117363	1.98273	44.2835	88.567
Sample047	Day 5	50	65698	116918	0.561918	12.6934	25.3869
Sample047	Day 5	50	62187.3	113429	0.548246	12.3895	24.779
Sample047	Day 5	50	58825.2	111192	0.52904	11.9625	23.9249
Sample048	Day 5	50	62533.8	122862	0.508978	11.5164	23.0328
Sample048	Day 5	50	63337.9	117927	0.537095	12.1415	24.2831
Sample048	Day 5	50	60024.9	116658	0.514536	11.64	23.2799
Sample049	Day 0	80	392695	113531	3.45891	77.1045	96.3807
Sample049	Day 0	80	402639	115252	3.49356	77.8751	97.3439
Sample049	Day 0	80	388607	107291	3.62198	80.7303	100.913
Sample050	Day 0	80	404295	119282	3.3894	75.5592	94.449
Sample050	Day 0	80	392560	117511	3.34064	74.475	93.0937
Sample050	Day 0	80	370488	111225	3.33097	74.2601	92.8251
Sample051	Day 1	80	337388	118284	2.85236	63.6187	79.5234
Sample051	Day 1	80	338773	111720	3.03234	67.6204	84.5255
Sample051	Day 1	80	311807	106426	2.9298	65.3405	81.6757
Sample052	Day 1	80	345537	113446	3.04584	67.9204	84.9005
Sample052	Day 1	80	329193	115738	2.84429	63.4393	79.2992
Sample052	Day 1	80	314735	108051	2.91283	64.9632	81.2039
Sample053	Day 3	80	401467	115040	3.48981	77.7915	97.2394
Sample053	Day 3	80	390775	110296	3.54296	78.9733	98.7166
Sample053	Day 3	80	373246	106480	3.50531	78.1362	97.6702
Sample054	Day 3	80	411291	116196	3.53963	78.8992	98.6241
Sample054	Day 3	80	398569	111011	3.59035	80.027	100.034
Sample054	Day 3	80	377582	107695	3.50603	78.1522	97.6903
Sample055	Day 4	80	376354	117767	3.19575	71.2535	89.0669
Sample055	Day 4	80	374791	115976	3.23163	72.0512	90.064
Sample055	Day 4	80	348384	107669	3.23569	72.1416	90.177
Sample056	Day 4	80	374976	117504	3.19117	71.1518	88.9397
Sample056	Day 4	80	370159	117329	3.15489	70.3451	87.9313
Sample056	Day 4	80	349295	110840	3.15133	70.2658	87.8323
Sample057	Day 5	80	405086	116292	3.48334	77.6479	97.0598
Sample057	Day 5	80	410699	115735	3.54862	79.0992	98.874
Sample057	Day 5	80	374899	107991	3.47156	77.3859	96.7323
Sample058	Day 5	80	407695	112036	3.63896	81.1078	101.385
Sample058	Day 5	80	404363	114987	3.5166	78.3872	97.984
Sample058	Day 5	80	368528	109130	3.37695	75.2823	94.1029
			avergae	119259
			std	9019.83
			deviation	0.0756323
Measurements	213		%	7.56323

## Sheet: 22-4-2022 (154)
Name	Sample	Known conc.	Area	Area IS	Area. Corr	Calculated Conc.	Recovery			Lijnschatting
BLANK	Blank	0	0	0	0				a	0.0673857	-0.00378426	b	y=ax+b
BLANK	Blank	0	0	0	0					0.000389013	0.0169254		x=y-b/a
BLANK	Blank	0	0	0	0					0.999367	0.0604139
CAL001	Cal 1	1	4263.76	54465.5	0.0782835					30006	19
CAL001	Cal 1	1	4908.03	66375.1	0.0739438					109.517	0.069347
CAL001	Cal 1	1	4419.85	65159.9	0.0678308
CAL005	Cal 5	5	19594.1	53638.9	0.365296
CAL005	Cal 5	5	22967.5	65094.1	0.352835
CAL005	Cal 5	5	22644.2	63473.7	0.35675
CAL010	Cal 10	10	46278.8	71162.1	0.650329
CAL010	Cal 10	10	46114.5	67405	0.684141
CAL010	Cal 10	10	44872	66425.6	0.675523
CAL025	Cal 25	25	122659	74493	1.64659
CAL025	Cal 25	25	116368	72655.9	1.60163
CAL025	Cal 25	25	113871	69183.7	1.64593
CAL050	Cal 50	50	244286	72036.9	3.39112
CAL050	Cal 50	50	223770	64989.3	3.44319
CAL050	Cal 50	50	213190	65370.4	3.26126
CAL100	Cal 100	100	474668	71064	6.67944
CAL100	Cal 100	100	442396	64041.9	6.90792
CAL100	Cal 100	100	433379	65164.7	6.65052
QC003	QC 3	3	109393	64442.5	1.69753	25.2474	841.581
QC003	QC 3	3	100465	61845.4	1.62445	24.1629	805.43
QC003	QC 3	3	99719.9	63145.5	1.57921	23.4915	783.05
QC006	QC 6	6	206223	62067.7	3.32254	49.3625	822.708		Name	Known conc.	Average conc.	Stdev	RSD %	Recovery
QC006	QC 6	6	199614	60996.8	3.27252	48.6202	810.337		Day 0; Control	0	0	0	0	0
QC006	QC 6	6	199995	60859.4	3.28618	48.8229	813.714		Day 1; Control	0	0	0	0	0
QC015	QC 15	15	493825	61470.8	8.03349	119.273	795.151		Day 3; Control	0	0	0	0	0
QC015	QC 15	15	502940	63026.8	7.97978	118.476	789.838		Day 4; Control	0	0	0	0	0
QC015	QC 15	15	496804	59604.8	8.33498	123.747	824.978		Day 5; Control	0	0	0	0	0
QC030	QC 30	30	967370	60396.2	16.0171	237.749	792.496		Day 0	6.25	3.65657	0.954934	26.1156	58.5051
QC030	QC 30	30	939586	58672.4	16.0141	237.704	792.348		Day 1	6.25	5.43519	0.142797	2.62728	86.9631
QC030	QC 30	30	964572	59234.3	16.284	241.71	805.7		Day 3	6.25	7.63022	0.179318	2.3501	122.084
QC060	QC 60	60	53358.3	65780.2	0.811161	12.0937	20.1562		Day 5	6.25	3.77261	0.155041	4.10966	60.3617
QC060	QC 60	60	53363.7	65516.3	0.81451	12.1434	20.2391		Day 0	12.5	5.09648	0.0904603	1.77495	40.7719
QC060	QC 60	60	50125.9	62373.2	0.803645	11.9822	19.9703		Day 1	12.5	6.46753	0.317665	4.91169	51.7402
QC075	QC 75	75	53551.4	68052.3	0.786916	11.7339	15.6453		Day 3	12.5	8.19512	0.260848	3.18296	65.561
QC075	QC 75	75	52647.3	69103.6	0.76186	11.3621	15.1495		Day 4	12.5	13.6641	0.183167	1.3405	109.312
QC075	QC 75	75	50433	64006	0.787942	11.7492	15.6656		Day 5	12.5	5.7671	1.43078	24.8094	46.1368
Sample001	Day 0; Control	0	0	73712.4	0	0	0		Day 0	25	21.7047	0.847284	3.90368	86.8189
Sample001	Day 0; Control	0	0	71308.9	0	0	0		Day 1	25	18.6777	0.888027	4.75447	74.7109
Sample001	Day 0; Control	0	0	73456.6	0	0	0		Day 3	25	21.5923	0.962387	4.45709	86.369
Sample002	Day 0; Control	0	0	77600.1	0	0	0		Day 4	25	11.3825	0.584463	5.13475	45.53
Sample002	Day 0; Control	0	0	74682.2	0	0	0		Day 5	25	6.0532	0.991682	16.3828	24.2128
Sample002	Day 0; Control	0	0	74661.2	0	0	0		Day 0	50	13.9473	0.373004	2.67437	27.8947
Sample003	Day 1; Control	0	0	88218.4	0	0	0		Day 1	50	21.8976	0.520351	2.37629	43.7951
Sample003	Day 1; Control	0	0	87888.5	0	0	0		Day 3	50	45.6835	1.11883	2.4491	91.367
Sample003	Day 1; Control	0	0	87795.1	0	0	0		Day 4	50	44.0338	0.820027	1.86227	88.0676
Sample004	Day 1; Control	0	0	81678.7	0	0	0		Day 5	50	11.7563	0.377703	3.21278	23.5125
Sample004	Day 1; Control	0	0	81269.8	0	0	0		Day 0	80	75.8868	2.54787	3.35746	94.8585
Sample004	Day 1; Control	0	0	78461.1	0	0	0		Day 1	80	80.3159	1.8018	2.24339	100.395
Sample005	Day 3; Control	0	0	76665.4	0	0	0		Day 3	80	77.3135	1.59892	2.0681	96.6419
Sample005	Day 3; Control	0	0	74528.3	0	0	0		Day 4	80	70.7997	1.61472	2.28068	88.4996
Sample005	Day 3; Control	0	0	74076.6	0	0	0		Day 5	80	78.7434	1.71122	2.17316	98.4292
Sample006	Day 3; Control	0	0	77309.8	0	0	0
Sample006	Day 3; Control	0	0	73143.5	0	0	0
Sample006	Day 3; Control	0	0	74376	0	0	0
Sample007	Day 4; Control	0	0	68239	0	0	0
Sample007	Day 4; Control	0	0	66280.5	0	0	0
Sample007	Day 4; Control	0	0	65892.2	0	0	0
Sample008	Day 4; Control	0	0	72464	0	0	0
Sample008	Day 4; Control	0	0	71764	0	0	0
Sample008	Day 4; Control	0	0	71230.3	0	0	0
Sample009	Day 5; Control	0	0	69146.7	0	0	0
Sample009	Day 5; Control	0	0	67971.5	0	0	0
Sample009	Day 5; Control	0	0	67568.1	0	0	0
Sample010	Day 5; Control	0	0	73525.5	0	0	0
Sample010	Day 5; Control	0	0	69897.1	0	0	0
Sample010	Day 5; Control	0	0	70796.9	0	0	0
Sample011	Day 0	6.25	12645.6	72189.2	0.175173	2.65571	42.4914
Sample011	Day 0	6.25	12489.6	70619.7	0.176858	2.68071	42.8914
Sample011	Day 0	6.25	12889.1	70131.4	0.183785	2.78351	44.5362
Sample012	Day 0	6.25	21360.2	72512	0.294574	4.42763	70.842
Sample012	Day 0	6.25	21930.4	70262.7	0.312121	4.68801	75.0082
Sample012	Day 0	6.25	21300.9	68013.6	0.313187	4.70383	75.2613
Sample013	Day 1	6.25	25099.4	70299.9	0.357033	5.35451	85.6722
Sample013	Day 1	6.25	24405.4	68580	0.355868	5.33722	85.3955
Sample013	Day 1	6.25	24804.8	68189.1	0.363765	5.45442	87.2707
Sample014	Day 1	6.25	25839.9	74017.7	0.349104	5.23685	83.7896
Sample014	Day 1	6.25	25016.8	67226.5	0.372127	5.57851	89.2561
Sample014	Day 1	6.25	25203.5	66866.8	0.376921	5.64964	90.3943
Sample015	Day 3	6.25	34711.3	66330.1	0.523312	7.82208	125.153
Sample015	Day 3	6.25	34404.5	66927	0.51406	7.68478	122.956
Sample015	Day 3	6.25	32756.2	67272.6	0.486917	7.28198	116.512
Sample016	Day 3	6.25	35703.6	70497.4	0.506453	7.57189	121.15
Sample016	Day 3	6.25	36038.8	70689.2	0.50982	7.62186	121.95
Sample016	Day 3	6.25	35957.8	68919.1	0.52174	7.79875	124.78
Sample017	Day 5	6.25	17225.8	67220.8	0.256257	3.859	61.744
Sample017	Day 5	6.25	17509.2	65852.1	0.265886	4.0019	64.0304
Sample017	Day 5	6.25	16635.1	64354.2	0.258492	3.89217	62.2747
Sample018	Day 5	6.25	16354.5	67670.2	0.241679	3.64266	58.2826
Sample018	Day 5	6.25	16834.8	69005.8	0.243962	3.67655	58.8247
Sample018	Day 5	6.25	16323.4	69068.8	0.236336	3.56337	57.0139
Sample019	Day 0	12.5	22680.5	67043	0.338298	5.07649	40.6119
Sample019	Day 0	12.5	22603.1	64079.8	0.352734	5.29071	42.3257
Sample019	Day 0	12.5	21956.2	64580.8	0.339981	5.10145	40.8116
Sample020	Day 0	12.5	23105.4	69020.2	0.334762	5.02401	40.1921
Sample020	Day 0	12.5	23033.4	68530.8	0.336102	5.0439	40.3512
Sample020	Day 0	12.5	22785.5	67814.6	0.335997	5.04234	40.3387
Sample021	Day 1	12.5	27757.6	68069.4	0.407784	6.10765	48.8612
Sample021	Day 1	12.5	29236.1	66065.4	0.442533	6.62332	52.9866
Sample021	Day 1	12.5	29425.2	69122.7	0.425695	6.37344	50.9875
Sample022	Day 1	12.5	28869.2	66796.5	0.432196	6.46993	51.7594
Sample022	Day 1	12.5	28420.2	68998.1	0.411899	6.16871	49.3497
Sample022	Day 1	12.5	30275	64128.1	0.472101	7.06211	56.4969
Sample023	Day 3	12.5	37743.2	71166.4	0.530352	7.92655	63.4124
Sample023	Day 3	12.5	35837	67160.9	0.5336	7.97474	63.798
Sample023	Day 3	12.5	37834.1	67720.5	0.55868	8.34694	66.7756
Sample024	Day 3	12.5	36973.1	66906.9	0.552605	8.25678	66.0543
Sample024	Day 3	12.5	36267.4	67758.8	0.535243	7.99913	63.993
Sample024	Day 3	12.5	39535.5	68138.7	0.58022	8.66659	69.3327
Sample025	Day 4	12.5	62398.3	67298.7	0.927184	13.8155	110.524
Sample025	Day 4	12.5	61131.2	67832.4	0.901211	13.4301	107.441
Sample025	Day 4	12.5	59277.4	65435.2	0.905894	13.4996	107.997
Sample026	Day 4	12.5	62881.1	67059	0.937699	13.9716	111.773
Sample026	Day 4	12.5	62342.7	68092.8	0.915555	13.6429	109.144
Sample026	Day 4	12.5	60194.3	65834.7	0.914325	13.6247	108.998
Sample027	Day 5	12.5	23502	67789.3	0.346692	5.20105	41.6084
Sample027	Day 5	12.5	24695.4	67492.2	0.3659	5.4861	43.8888
Sample027	Day 5	12.5	23741.4	64883.8	0.365906	5.48618	43.8895
Sample028	Day 5	12.5	23801.3	39958.3	0.595653	8.89562	71.165
Sample028	Day 5	12.5	23026.1	71196.6	0.323416	4.85563	38.8451
Sample028	Day 5	12.5	22201.6	71285.6	0.311446	4.678	37.424
Sample029	Day 0	25	104420	70061.1	1.49041	22.1737	88.6949
Sample029	Day 0	25	100570	67323.3	1.49384	22.2246	88.8984
Sample029	Day 0	25	105003	67883.1	1.54682	23.0109	92.0438
Sample030	Day 0	25	105333	76144.3	1.38333	20.5847	82.3388
Sample030	Day 0	25	104674	74778.2	1.3998	20.829	83.3162
Sample030	Day 0	25	103967	72268.1	1.43863	21.4054	85.6215
Sample031	Day 1	25	88416.4	67084.5	1.31799	19.615	78.4599
Sample031	Day 1	25	86555	68243.5	1.26832	18.878	75.5121
Sample031	Day 1	25	89663.8	67132.6	1.33562	19.8767	79.5069
Sample032	Day 1	25	88260.6	71774.7	1.22969	18.3047	73.2187
Sample032	Day 1	25	85800	73825.4	1.1622	17.3032	69.2127
Sample032	Day 1	25	84259.8	69341.4	1.21514	18.0888	72.3553
Sample033	Day 3	25	101729	66623.9	1.52692	22.7155	90.8621
Sample033	Day 3	25	99125.2	66078.6	1.50011	22.3177	89.2709
Sample033	Day 3	25	99030.7	65398.8	1.51426	22.5277	90.1107
Sample034	Day 3	25	92358.5	67909.9	1.36001	20.2387	80.9547
Sample034	Day 3	25	93741.1	67262.7	1.39366	20.7379	82.9517
Sample034	Day 3	25	95302	67475.5	1.41239	21.016	84.064
Sample035	Day 4	25	51817.3	67422.3	0.768548	11.4614	45.8454
Sample035	Day 4	25	53039.5	63046.8	0.841272	12.5406	50.1623
Sample035	Day 4	25	49500.9	64751.1	0.76448	11.401	45.604
Sample036	Day 4	25	52604.5	69464.3	0.757288	11.2943	45.1771
Sample036	Day 4	25	50493	70275	0.718506	10.7187	42.875
Sample036	Day 4	25	50731.6	69561.6	0.729305	10.879	43.516
Sample037	Day 5	25	31924.6	67693.4	0.471606	7.05477	28.2191
Sample037	Day 5	25	30986	65552.6	0.472688	7.07083	28.2833
Sample037	Day 5	25	30140.1	64436.6	0.467748	6.99751	27.99
Sample038	Day 5	25	22381.6	67368.5	0.332227	4.98639	19.9456
Sample038	Day 5	25	22642	64892.4	0.348916	5.23405	20.9362
Sample038	Day 5	25	21632.5	65255.6	0.331504	4.97566	19.9027
Sample039	Day 0	50	62353.1	66734.8	0.934342	13.9217	27.8435
Sample039	Day 0	50	62824.4	64220.6	0.978258	14.5735	29.1469
Sample039	Day 0	50	62346.6	65323.9	0.954423	14.2197	28.4395
Sample040	Day 0	50	63784.9	68313.9	0.933702	13.9122	27.8245
Sample040	Day 0	50	63516.7	70428.5	0.90186	13.4397	26.8794
Sample040	Day 0	50	62021.1	67870.2	0.91382	13.6172	27.2344
Sample041	Day 1	50	97772.7	67054.1	1.45812	21.6945	43.389
Sample041	Day 1	50	96945.7	67300	1.4405	21.4331	42.8662
Sample041	Day 1	50	92905.4	63230.1	1.46932	21.8608	43.7216
Sample042	Day 1	50	99394	65950.6	1.5071	22.4214	44.8428
Sample042	Day 1	50	95886.9	67126	1.42846	21.2544	42.5089
Sample042	Day 1	50	96505.3	63187	1.5273	22.7211	45.4423
Sample043	Day 3	50	201326	65749.7	3.06201	45.4962	90.9925
Sample043	Day 3	50	199334	65282.7	3.05339	45.3683	90.7366
Sample043	Day 3	50	191847	61516.1	3.11865	46.3368	92.6735
Sample044	Day 3	50	196054	65579.5	2.98956	44.4211	88.8421
Sample044	Day 3	50	200438	62329.1	3.2158	47.7784	95.5569
Sample044	Day 3	50	190685	63385	3.00836	44.7001	89.4002
Sample045	Day 4	50	204578	68391.3	2.99129	44.4467	88.8934
Sample045	Day 4	50	201263	67370.8	2.98739	44.3888	88.7776
Sample045	Day 4	50	198504	66002	3.00754	44.6879	89.3758
Sample046	Day 4	50	206348	72427.5	2.84903	42.3357	84.6713
Sample046	Day 4	50	211882	70569.5	3.00247	44.6126	89.2252
Sample046	Day 4	50	199404	67753.6	2.94307	43.7312	87.4623
Sample047	Day 5	50	53887.9	66880.4	0.805735	12.0132	24.0264
Sample047	Day 5	50	52628.9	66219	0.79477	11.8505	23.701
Sample047	Day 5	50	51783.7	63385.7	0.816961	12.1798	24.3596
Sample048	Day 5	50	51925.5	68344.4	0.759763	11.331	22.662
Sample048	Day 5	50	52315.6	64970.5	0.805221	12.0056	24.0112
Sample048	Day 5	50	49906.6	66714.3	0.748065	11.1574	22.3148
Sample049	Day 0	80	332123	64573.7	5.14332	76.3827	95.4784
Sample049	Day 0	80	335538	62980.6	5.32764	79.118	98.8976
Sample049	Day 0	80	329897	62301.5	5.29517	78.6362	98.2953
Sample050	Day 0	80	325885	67237.7	4.84676	71.9817	89.9772
Sample050	Day 0	80	333325	65446.4	5.0931	75.6375	94.5469
Sample050	Day 0	80	315843	63762.4	4.95343	73.5647	91.9559
Sample051	Day 1	80	285598	64841.3	4.40457	65.4197	81.7746
Sample051	Day 1	80	282246	63824.9	4.42219	65.6812	82.1014
Sample051	Day 1	80	271518	61271.6	4.43138	65.8176	82.272
Sample052	Day 1	80	285429	66937.7	4.26409	63.3351	79.1688
Sample052	Day 1	80	282031	67432.1	4.18244	62.1234	77.6542
Sample052	Day 1	80	271814	63942.5	4.25092	63.1396	78.9244
Sample053	Day 3	80	337587	64198.3	5.2585	78.0919	97.6149
Sample053	Day 3	80	343531	64111	5.35837	79.5741	99.4677
Sample053	Day 3	80	311483	61756.7	5.04371	74.9045	93.6306
Sample054	Day 3	80	348744	66046.5	5.28028	78.4153	98.0191
Sample054	Day 3	80	332219	65172	5.09758	75.7039	94.6299
Sample054	Day 3	80	318883	61349.5	5.19782	77.1915	96.4893
Sample055	Day 4	80	311370	66123.8	4.70889	69.9358	87.4198
Sample055	Day 4	80	311465	62868	4.95427	73.5773	91.9716
Sample055	Day 4	80	297638	61251.1	4.8593	72.1679	90.2098
Sample056	Day 4	80	319508	68735	4.6484	69.0381	86.2977
Sample056	Day 4	80	317152	66562.2	4.76474	70.7647	88.4559
Sample056	Day 4	80	287377	61576.3	4.66701	69.3143	86.6429
Sample057	Day 5	80	350548	64991.1	5.39379	80.0996	100.125
Sample057	Day 5	80	337905	64725.3	5.22061	77.5297	96.9121
Sample057	Day 5	80	321459	59422.7	5.40969	80.3357	100.42
Sample058	Day 5	80	350016	64392.4	5.43567	80.7212	100.901
Sample058	Day 5	80	339262	66111.7	5.13165	76.2096	95.262
Sample058	Day 5	80	318653	61010.1	5.22295	77.5644	96.9556
			avergae	67472.7
			std	5179.46
			deviation	0.0767637
			%	7.67637

## Sheet: Overview
	Name	Known conc.	Average conc.	Stdev	RSD %	Recovery		Sampling days	time of exposure	Name	Known conc.	Average conc.	Stdev	RSD %	Recovery	sum/day			Name	Known conc.	Average conc.	Stdev	RSD %	Recovery	Difference 174 and 154 (% of actual conc 174)
0	Day 0; Control	0	0	0	0	0		4.1	2.5	Day 0; Control	0	0.199886	0	0	0			new	Day 0; Control	0	0	0	0	0
1	Day 1; Control	0	0	0	0	0		1	2	Day 1; Control	0	0.199886	0	0	0			old	Day 1; Control	0	0	0	0	0			Discussion points.
3	Day 3; Control	0	0	0	0	0		3	1.5	Day 3; Control	0	0.199886	0	0	0			old	Day 3; Control	0	0	0	0	0			Some of the recoveries are low
4	Day 4; Control	0	0	0	0	0		4	0.5	Day 4; Control	0	0.199886	0	0	0			old	Day 4; Control	0	0	0	0	0			Might be:
5	Day 5; Control	0	0	0	0	0		9	2.5	Day 5; Control	0	0.199886	0	0	0			new	Day 5; Control	0	0	0	0	0			* the "new" solution was lower than "old".
0	Day 0	6.25	5.03143	0.0636502	1.26505	80.503		4	2.5	Day 0	6.25	3.81199	0.941696	24.7035	60.9918	9.52997			Day 0	6.25	3.65657	0.954934	26.1156	58.5051	-4.07716		* dilutions are made from 50, so if somethings wrong with that, it is the same for all concentrations
1	Day 1	6.25	3.58515	0.0138027	0.384995	57.3624		1	2	Day 1	6.25	5.73736	0.0942971	1.64356	91.7977	11.4747			Day 1	6.25	5.43519	0.142797	2.62728	86.9631	-5.26665		*Sampling can make a difference eg sampled from top, not shaken etc.
3	Day 3	6.25	4.55142	0.158284	3.47769	72.8226		3	2	Day 3	6.25	7.928	0.40907	5.15981	126.848	15.856			Day 3	6.25	7.63022	0.179318	2.3501	122.084	-3.756		*Easier to measure higher conc.
5	Day 5	6.25	3.85048	0.132532	3.44197	61.6076		9	2.5	Day 5	6.25	3.89091	0.110004	2.8272	62.2546	9.72728	85.473		Day 5	6.25	3.77261	0.155041	4.10966	60.3617	-3.04059	-4.0351
	Day 0	12.5	5.7788	0.23437	4.05569	46.2304				Day 0	12.5	5.28174	0.233915	4.42875	42.254	13.2044			Day 0	12.5	5.09648	0.0904603	1.77495	40.7719	-3.50759
	Day 1	12.5	10.4053	0.0273453	0.262803	83.242				Day 1	12.5	6.64905	0.0401278	0.603511	53.1924	13.2981			Day 1	12.5	6.46753	0.317665	4.91169	51.7402	-2.73
	Day 3	12.5	6.42607	0.145585	2.26554	51.4086				Day 3	12.5	8.60275	0.218103	2.53527	68.822	12.9041			Day 3	12.5	8.19512	0.260848	3.18296	65.561	-4.7383
	Day 4	12.5	10.6667	0.16809	1.57583	85.3339				Day 4	12.5	13.9866	0.2495	1.78386	111.892	6.99328			Day 4	12.5	13.6641	0.183167	1.3405	109.312	-2.30575
	Day 5	12.5	8.77795	0.112931	1.28653	70.2236				Day 5	12.5	5.91885	1.61298	27.2516	47.3508	14.7971	64.7023		Day 5	12.5	5.7671	1.43078	24.8094	46.1368	-2.56394	-3.16912
	Day 0	25	22.3144	0.209948	0.940864	89.2576				Day 0	25	22.0603	0.396827	1.79883	88.2411	55.1507			Day 0	25	21.7047	0.847284	3.90368	86.8189	-1.61171
	Day 1	25	16.2462	0.110367	0.679342	64.9848				Day 1	25	18.7016	0.459887	2.45908	74.8064	37.4032			Day 1	25	18.6777	0.888027	4.75447	74.7109	-0.127608
	Day 3	25	14.9404	0.377269	2.52515	59.7617				Day 3	25	21.7466	0.744988	3.42577	86.9863	32.6199			Day 3	25	21.5923	0.962387	4.45709	86.369	-0.709592
	Day 4	25	15.4236	0.141093	0.914783	61.6945				Day 4	25	11.8085	0.169851	1.43838	47.2339	5.90424			Day 4	25	11.3825	0.584463	5.13475	45.53	-3.60742
	Day 5	25	12.0892	0.264396	2.18704	48.357				Day 5	25	6.11361	0.853955	13.9681	24.4545	15.284	64.3444		Day 5	25	6.0532	0.991682	16.3828	24.2128	-0.988162	-1.4089
	Day 0	50	35.4308	0.033678	0.0950528	70.8616				Day 0	50	13.8221	0.225648	1.63251	27.6442	34.5552			Day 0	50	13.9473	0.373004	2.67437	27.8947	0.90619
	Day 1	50	26.1087	0.313663	1.20137	52.2175				Day 1	50	22.7794	0.458412	2.01239	45.5589	45.5589			Day 1	50	21.8976	0.520351	2.37629	43.7951	-3.87132
	Day 3	50	28.5232	0.11382	0.399046	57.0463				Day 3	50	46.1693	1.03116	2.23343	92.3386	69.254			Day 3	50	45.6835	1.11883	2.4491	91.367	-1.05225
	Day 4	50	34.4262	0.0644415	0.187188	68.8523				Day 4	50	44.8592	1.20261	2.68086	89.7184	22.4296			Day 4	50	44.0338	0.820027	1.86227	88.0676	-1.83999
	Day 5	50	33.0925	0.0593361	0.179303	66.1851				Day 5	50	12.0572	0.407812	3.38231	24.1144	30.143	55.8749		Day 5	50	11.7563	0.377703	3.21278	23.5125	-2.49608	-1.67069
	Day 0	80	45.5609	0.20141	0.442067	56.9512				Day 0	80	76.6674	2.23559	2.91597	95.8342	191.668			Day 0	80	75.8868	2.54787	3.35746	94.8585	-1.01807
	Day 1	80	44.4072	1.27004	2.85998	55.509				Day 1	80	65.4838	1.75366	2.67801	81.8547	130.968			Day 1	80	80.3159	2.30415	2.85305	100.395	22.6501
	Day 3	80	52.5274	0.281182	0.535305	65.6592				Day 3	80	78.6632	0.742797	0.944274	98.3291	117.995			Day 3	80	77.3135	1.59892	2.0681	96.6419	-1.71582
	Day 4	80	44.7081	0.162729	0.363981	55.8851				Day 4	80	71.2015	0.732572	1.02887	89.0019	35.6008			Day 4	80	70.7997	1.61472	2.28068	88.4996	-0.564345
	Day 5	80	41.9295	0.440473	1.05051	52.4118				Day 5	80	78.1517	1.76847	2.26287	97.6896	195.379	92.5419		Day 5	80	78.7434	1.71122	2.17316	98.4292	0.757088	4.0218
									9	Use these to calcuolate actual concentrations
																				calculate variance between 174 and 154
																	Recoveries
	What are the actual concentrations that our animals were exposed to?									Time-weigthed averages	Concentration	mean conc	Mean stdev	mean RSD	meanrecovery		Mean old solution	mean new
										control	0	0.199886	0	0	0		0	0
										6.25	5.17644	5.34206	0.388767	8.58352	85.473		109.323	61.6232
										12.5	6.79966	8.08779	0.470925	7.32059	64.7023		77.9689	44.8024
										25	16.2624	16.0861	0.525102	4.61803	64.3444		69.6755	56.3478
										50	22.4379	27.9375	0.665129	2.3883	55.8749		75.872	25.8793
										80	74.6234	74.0335	1.44662	1.966	92.5419		89.7285	96.7619
